# Supplementary material for: A systematic evaluation of the therapeutic potential of endogenous-ADAR editors in cancer prevention and treatment
Source: NAR Cancer. 2025 May 6;7(2):zcaf016. doi: 10.1093/narcan/zcaf016 (PMC12053386; doi:10.1093/narcan/zcaf016)
Supplement: zcaf016_Supplemental_Files [file zcaf016_supplemental_files.zip]

Archive with 2 entries (2 files):
- Supplementary file.docx
- TableS2.tsv
