# Supplementary material for: A systematic evaluation of the therapeutic potential of endogenous-ADAR editors in cancer prevention and treatment
Source: NAR Cancer. 2025 May 6;7(2):zcaf016. doi: 10.1093/narcan/zcaf016 (PMC12053386; doi:10.1093/narcan/zcaf016)
Supplement: zcaf016_Supplemental_Files [file zcaf016_supplemental_files.zip › TableS2.tsv]

orig_name	location	gene	strand	mutation	mol_conseq	clin_significance	phenotype_list	num_submit	last_date_eval	gnomAD_freq	ADAR_motif	gRNA_41bases	off_targets_85_min_identity	count_bystander_edits	count_pathogenic_bystander_edits
1069197|NM_000051.4(ATM):c.1179G>A (p.Trp393Ter)	chr11 : 108249046	ATM	+	G>A	nonsense	Pathogenic	Ataxia-telangiectasia syndrome|Hereditary cancer-predisposing syndrome	2	Nov 23,2020	NA	no	AAGAAAATAGAACTAGGCTGGGAAGTAATAAAAGATCACCT	0	9	1
1171472|NM_002485.5(NBN):c.428G>A (p.Trp143Ter)	chr8 : 89980786	NBN	-	G>A	nonsense	Likely pathogenic	Hereditary cancer-predisposing syndrome	1	Jul 27,2020	NA	yes	AGGATTTACTGTAAACAATTGGACAGAAGAATGCACTCACC	0	11	0
1172006|NM_000251.3(MSH2):c.2634+5G>A	chr2 : 47480876	MSH2	+	G>A	intron variant	Likely pathogenic	Hereditary cancer-predisposing syndrome	1	Jul 15,2020	NA	yes	CTATCTGGAAAGAGAGGTTTGTCAGTTTGTTTTCATAGTTT	0	4	0
12348|NM_000546.6(TP53):c.772G>A (p.Glu258Lys)	chr17 : 7674191	TP53	-	G>A	missense variant	Pathogenic/Likely pathogenic	Li-Fraumeni syndrome 1|not provided|not specified|Li-Fraumeni syndrome|Hereditary cancer-predisposing syndrome|Neoplasm of ovary	8	Jan 14,2021	NA	no	TCCTCACCATCATCACACTGGAAGACTCCAGGTCAGGAGCC	0	7	0
12354|NM_000546.6(TP53):c.725G>A (p.Cys242Tyr)	chr17 : 7674238	TP53	-
G>A	missense variant	Pathogenic	Li-Fraumeni-like syndrome|Hereditary cancer-predisposing syndrome|Li-Fraumeni syndrome|Adenocarcinoma of stomach|Squamous cell lung carcinoma|Lung adenocarcinoma|Transitional cell carcinoma of the bladder|Chronic lymphocytic leukemia|Uterine Carcinosarcoma|Squamous cell carcinoma of the head and neck|Breast neoplasm|Hepatocellular carcinoma|Carcinoma of esophagus|Glioblastoma|Neoplasm of ovary	5	Sep 09,2020	NA	yes	CTACATGTGTAACAGTTCCTGCATGGGCGGCATGAACCGGA	0	4	0
12355|NM_000546.6(TP53):c.734G>A (p.Gly245Asp)	chr17 : 7674229	TP53	-	G>A	missense variant	Pathogenic/Likely pathogenic	Li-Fraumeni syndrome 1|Hereditary cancer-predisposing syndrome|Li-Fraumeni syndrome|Ovarian Serous Cystadenocarcinoma|Breast neoplasm|Pancreatic adenocarcinoma|Adenocarcinoma of prostate|Neoplasm of brain|Glioblastoma|Squamous cell carcinoma of the head and neck|Neoplasm of the large intestine|Brainstem glioma|Lung adenocarcinoma|Uterine Carcinosarcoma|Hepatocellular carcinoma|Transitional cell c…	7	Sep 09,2020	3.98e-06	no	TAACAGTTCCTGCATGGGCGGCATGAACCGGAGGCCCATCC	0	4	0
12356|NM_000546.6(TP53):c.743G>A (p.Arg248Gln)	chr17 : 7674220	TP53	-	G>A	missense variant	Pathogenic	Li-Fraumeni syndrome 1|Hereditary cancer-predisposing syndrome|Sarcoma|Li-Fraumeni syndrome|not provided|Acute myeloid leukemia|Neoplasm|Malignant melanoma of skin|Ovarian Serous Cystadenocarcinoma|Breast neoplasm|Small cell lung carcinoma|Adenocarcinoma of prostate|Adenocarcinoma of stomach|Brainstem glioma|Neoplasm of the large intestine|Squamous cell carcinoma of the skin|Neoplasm of brain|Mal…	28	Aug 28,2019	1.19e-05	yes	CTGCATGGGCGGCATGAACCGGAGGCCCATCCTCACCATCA	0	5	0
12365|NM_000546.6(TP53):c.733G>A (p.Gly245Ser)	chr17 : 7674230	TP53	-	G>A	missense variant	Pathogenic	Li-Fraumeni-like syndrome|Hereditary cancer-predisposing syndrome|Adenocarcinoma|not provided|Li-Fraumeni syndrome 1|Lung adenocarcinoma|Squamous cell carcinoma of the head and neck|Uterine Carcinosarcoma|Carcinoma of esophagus|Li-Fraumeni syndrome|Squamous cell lung carcinoma|Brainstem glioma|Neoplasm of brain|Adenocarcinoma of stomach|Pancreatic adenocarcinoma|Transitional cell carcinoma of the…	22	Aug 28,2019	NA	yes	GTAACAGTTCCTGCATGGGCGGCATGAACCGGAGGCCCATC	0	4	0
12366|NM_000546.6(TP53):c.818G>A (p.Arg273His)	chr17 : 7673802	TP53	-	G>A	missense variant	Pathogenic	Li-Fraumeni syndrome 1|Thyroid gland undifferentiated (anaplastic) carcinoma|Hereditary cancer-predisposing syndrome|not provided|Adenocarcinoma of stomach|Squamous cell lung carcinoma|Chronic lymphocytic leukemia|Adrenocortical carcinoma|Uterine Carcinosarcoma|Squamous cell carcinoma of the head and neck|Lung adenocarcinoma|Adenocarcinoma of prostate|Neoplasm of brain|Brainstem glioma|Glioblasto…	23	Aug 28,2019	1.59e-05	yes	ACGGAACAGCTTTGAGGTGCGTGTTTGTGCCTGTCCTGGGA	0	1	0
12374|NM_000546.6(TP53):c.524G>A (p.Arg175His)	chr17 : 7675088	TP53	-	G>A	missense variant	Pathogenic	Li-Fraumeni syndrome 1|Hereditary cancer-predisposing syndrome|not provided|Malignant tumor of esophagus|Li-Fraumeni syndrome|Neoplasm|Breast neoplasm|Neoplasm of ovary|11 conditions|Lip and oral cavity carcinoma|Squamous cell carcinoma of the head and neck|Colorectal cancer|Familial cancer of breast	22	Nov 03,2021	3.98e-06	yes	CATGACGGAGGTTGTGAGGCGCTGCCCCCACCATGAGCGCT	0	2	0
12379|NM_000546.6(TP53):c.1010G>A (p.Arg337His)	chr17 : 7670699	TP53	-	G>A	missense variant	Pathogenic/Likely pathogenic	Adrenocortical carcinoma,pediatric|Hereditary cancer-predisposing syndrome|Li-Fraumeni syndrome|Breast neoplasm|not provided|Li-Fraumeni syndrome 1|Squamous cell carcinoma of the head and neck|Adrenocortical carcinoma,hereditary	13	Jun 17,2021	1.2e-05	yes	GCAGATCCGTGGGCGTGAGCGCTTCGAGATGTTCCGAGAGC	0	3	0
12397|NM_000548.5(TSC2):c.1832G>A (p.Arg611Gln)	chr16 : 2070571	TSC2	+	G>A	missense variant	Pathogenic	Tuberous sclerosis 2|Lymphangiomyomatosis|Tuberous sclerosis syndrome|not provided|Hereditary cancer-predisposing syndrome|Tuberous sclerosis 2,Lymphangiomyomatosis,Focal cortical dysplasia type II	12	Oct 09,2020	NA	yes	GCCAATCGCGAGCAGCATCCGGCTGCAGGTATGGTGGCTGG	0	5	0
12403|NM_000548.5(TSC2):c.2714G>A (p.Arg905Gln)	chr16 : 2076142	TSC2	+	G>A	missense variant	Pathogenic	Tuberous sclerosis 2|Tuberous sclerosis syndrome|Hereditary cancer-predisposing syndrome|not provided	8	Aug 04,2021	NA	yes	CAGGTGCCGCCTGCCCTTCCGGAAGGATTTTGTCCCTTTCA	0	3	3
126827|NM_000321.3(RB1):c.1049+1G>A	chr13 : 48367604	RB1	+	G>A	splice donor variant	Pathogenic/Likely pathogenic	Retinoblastoma|Hereditary cancer-predisposing syndrome	3	Mar 05,2020	NA	no	CAGACTGATTCTATAGACAGGTATTGCACATGGTATATTTG	0	7	0
127334|NM_000051.4(ATM):c.1235G>A (p.Trp412Ter)	chr11 : 108249102	ATM	+	G>A	nonsense	Pathogenic/Likely pathogenic	not provided|Hereditary cancer-predisposing syndrome|Ataxia-telangiectasia syndrome|Malignant tumor of breast	4	Jun 29,2020	NA	yes	TGATTTTGATCTTGTGCCTTGGTAAAGTGTTACCATTTTCT	0	3	0
127341|NM_000051.4(ATM):c.170G>A (p.Trp57Ter)	chr11 : 108227873	ATM	+	G>A	nonsense	Pathogenic	Hereditary cancer-predisposing syndrome|Ataxia-telangiectasia syndrome|not provided|Familial cancer of breast|Ataxia-telangiectasia syndrome,Breast cancer,susceptibility to|Ataxia-telangiectasia syndrome,Malignant tumor of breast	12	Oct 13,2021	NA	yes	ACAAGGAAAATATTTGAATTGGGATGCTGTTTTTAGGTATT	0	4	1
127376|NM_000051.4(ATM):c.3836G>A (p.Trp1279Ter)	chr11 : 108284316	ATM	+	G>A	nonsense	Pathogenic	Hereditary cancer-predisposing syndrome|not provided|Ataxia-telangiectasia syndrome	4	Feb 24,2020	NA	yes	TAATCAGATTCAAGAGGACTGGAAAAGTCTTCTAACAGACT	0	8	1
127426|NM_000051.4(ATM):c.6572+1G>A	chr11 : 108321421	ATM	+	G>A	splice donor variant	Pathogenic/Likely pathogenic	Hereditary cancer-predisposing syndrome|not provided|Ataxia-telangiectasia syndrome	4	Oct 10,2019	NA	no	ATTGGGGAGCTTTTCTCAAGGTATGTAATTCGTATGACTTT	0	5	0
127463|NM_000051.4(ATM):c.8786+1G>A	chr11 : 108353881	ATM	+	G>A	splice donor variant	Pathogenic/Likely pathogenic	not provided|Ataxia-telangiectasia syndrome|Hereditary cancer-predisposing syndrome|Malignant glioma|Familial cancer of breast,Ataxia-telangiectasia syndrome	10	Dec 15,2020	1.59e-05	no	GTTGAAGGTGTCTTCAGAAGGTAAGTGATATGAAGTAAAGG	0	7	3
127558|NM_000179.3(MSH6):c.1241G>A (p.Trp414Ter)	chr2 : 47799224	MSH6	+	G>A	nonsense	Pathogenic	not provided|not specified|Hereditary cancer-predisposing syndrome|Hereditary nonpolyposis colorectal neoplasms	5	Oct 22,2021	NA	yes	TCCTGGGATGAGGAAGTGGTGGCAGATTAAGTCTCAGAACT	0	7	4
12781|NM_003000.3(SDHB):c.725G>A (p.Arg242His)	chr1 : 17022648	SDHB	-	G>A	missense variant	Pathogenic/Likely pathogenic	Pheochromocytoma|Paragangliomas 4|Gastrointestinal stromal tumor|Hereditary cancer-predisposing syndrome|not provided|Hereditary Paraganglioma-Pheochromocytoma Syndromes|Pheochromocytoma,Paragangliomas 4,Gastrointestinal stromal tumor	8	Nov 03,2021	1.19e-05	yes	GGACCCATTCTCTCTATACCGCTGCCACACCATCATGAACT	0	4	0
127827|NM_000546.6(TP53):c.91G>A (p.Val31Ile)	chr17 : 7676387	TP53	-	G>A	missense variant	Conflicting interpretations of pathogenicity	Hereditary cancer-predisposing syndrome|not specified|Li-Fraumeni syndrome|Li-Fraumeni syndrome 1|not provided|Hereditary breast and ovarian cancer syndrome	11	Dec 06,2020	0.000252495	yes	TCAGACTTCCTGAAAACAACGTTCTGGTAAGGACAAGGGTT	0	8	0
132710|NM_000179.3(MSH6):c.1367G>A (p.Trp456Ter)	chr2 : 47799350	MSH6	+	G>A	nonsense	Pathogenic	Lynch syndrome|Hereditary cancer-predisposing syndrome|not provided	3	Jan 17,2019	NA	yes	GGTATTCATGAAAGGCAACTGGGCCCATTCTGGCTTTCCTG	0	6	3
135097|NM_000264.5(PTCH1):c.3241G>A (p.Val1081Met)	chr9 : 95456341	PTCH1	-	G>A	missense variant	Conflicting interpretations of pathogenicity	not specified|Gorlin syndrome|Anophthalmia-microphthalmia syndrome|Hereditary cancer-predisposing syndrome	5	Dec 04,2020	9.15e-05	yes	TCGGAATCAAGCTCAGTGCCGTGCCCGTGGTCATCCTGATC	0	1	0
135101|NM_000264.5(PTCH1):c.3617G>A (p.Arg1206His)	chr9 : 95449256	PTCH1	-	G>A	missense variant	Conflicting interpretations of pathogenicity	not specified|Gorlin syndrome|Hereditary cancer-predisposing syndrome|Polydactyly,preaxial II|Holoprosencephaly 7|not provided	8	May 01,2021	0.000113693	yes	GCCACCCCCCAGCGTGGTCCGCTTCGCCATGCCGCCCGGCC	0	2	0
135189|NM_020975.6(RET):c.1438G>A (p.Glu480Lys)	chr10 : 43111381	RET	+	G>A	missense variant	Conflicting interpretations of pathogenicity	not specified|Multiple endocrine neoplasia,type 2|Multiple endocrine neoplasia,type 2b|Multiple endocrine neoplasia,type 2a|Hereditary cancer-predisposing syndrome|Hirschsprung disease 1|not provided	7	Dec 04,2020	0.000266626	yes	TGCGGCGGCCCAAGTGTGCCGAACTTCACTACATGGTGGTG	0	6	0
135359|NM_000546.6(TP53):c.638G>A (p.Arg213Gln)	chr17 : 7674893	TP53	-	G>A	missense variant	Pathogenic	not specified|Li-Fraumeni syndrome|Li-Fraumeni syndrome 1|Hereditary cancer-predisposing syndrome|Squamous cell carcinoma of the skin|Glioblastoma|not provided|Carcinoma of esophagus|Malignant melanoma of skin|Neoplasm of the large intestine|Adenocarcinoma of prostate|Lung adenocarcinoma|Squamous cell carcinoma of the head and neck|Hepatocellular carcinoma|Uterine Carcinosarcoma|Adrenocortical ca…	15	Oct 30,2020	3.98e-06	yes	GGATGACAGAAACACTTTTCGACATAGTGTGGTGGTGCCCT	0	6	0
135775|NM_000051.4(ATM):c.6807G>A (p.Gln2269=)	chr11 : 108325544	ATM	+	G>A	synonymous variant	Conflicting interpretations of pathogenicity	Ataxia-telangiectasia syndrome|Hereditary cancer-predisposing syndrome|not provided	4	Jan 27,2021	NA	yes	AGAACTTTCAAGAACACTCAGGTAAATACAATTTAAAACTA	0	11	0
135778|NM_000051.4(ATM):c.7788G>A (p.Glu2596=)	chr11 : 108332037	ATM	+	G>A	synonymous variant	Pathogenic/Likely pathogenic	Ataxia-telangiectasia syndrome|Hereditary cancer-predisposing syndrome|not provided|Malignant tumor of breast	7	Sep 25,2020	3.99e-06	yes	CAAAGCTCTCAGCTTGATGAGGTATTTGGATTAAACATACG	0	5	0
13909|NM_020975.6(RET):c.1901G>A (p.Cys634Tyr)	chr10 : 43114501	RET	+	G>A	missense variant	Pathogenic	Multiple endocrine neoplasia,type 2a|Pheochromocytoma|Hereditary cancer-predisposing syndrome|not provided|Neoplasm|Medullary thyroid carcinoma|Multiple endocrine neoplasia,type 4|not specified|Multiple endocrine neoplasia,type 2|Multiple endocrine neoplasia,type 1|Multiple endocrine neoplasia,type 2b	14	May 14,2021	4.04e-06	yes	TCCACTGTGCGACGAGCTGTGCCGCACGGTGATCGCAGCCG	0	3	0
13933|NM_020975.6(RET):c.1826G>A (p.Cys609Tyr)	chr10 : 43113622	RET	+	G>A	missense variant	Pathogenic	MULTIPLE ENDOCRINE NEOPLASIA,TYPE IIA,WITH HIRSCHSPRUNG DISEASE|not provided|Multiple endocrine neoplasia,type 2|Multiple endocrine neoplasia,type 2a|Multiple endocrine neoplasia,type 1|Medullary thyroid carcinoma|Multiple endocrine neoplasia,type 2b|Familial medullary thyroid carcinoma|Familial medullary thyroid carcinoma,Multiple endocrine neoplasia,type 2a|Multiple endocrine neoplasia,type 4|H…	13	Sep 16,2021	4.02e-06	yes	TAAAGCTGGCTATGGCACCTGCAACTGCTTCCCTGAGGAGG	0	4	0
139568|NM_000314.8(PTEN):c.379G>A (p.Gly127Arg)	chr10 : 87933138	PTEN	+	G>A	missense variant	Likely pathogenic	PTEN hamartoma tumor syndrome|not provided|Hereditary cancer-predisposing syndrome	3	Sep 13,2018	NA	yes	CAGCAATTCACTGTAAAGCTGGAAAGGGACGAACTGGTGTA	1	7	4
140801|NM_000546.6(TP53):c.422G>A (p.Cys141Tyr)	chr17 : 7675190	TP53	-	G>A	missense variant	Pathogenic	Hereditary cancer-predisposing syndrome|Squamous cell carcinoma of the head and neck|Renal cell carcinoma,papillary,1|Neoplasm of the large intestine|Li-Fraumeni syndrome|Pancreatic adenocarcinoma|Squamous cell lung carcinoma|Malignant neoplasm of body of uterus|Breast neoplasm|Lung adenocarcinoma|Neoplasm of brain|Acute myeloid leukemia|Multiple myeloma|Adenocarcinoma of prostate|Neoplasm of ova…	5	Sep 18,2020	NA	yes	TTGCCAACTGGCCAAGACCTGCCCTGTGCAGCTGTGGGTTG	0	4	0
140866|NM_000179.3(MSH6):c.3725G>A (p.Arg1242His)	chr2 : 47806282	MSH6	+	G>A	missense variant	Pathogenic/Likely pathogenic	Hereditary cancer-predisposing syndrome|Hereditary nonpolyposis colon cancer|not provided|Hereditary nonpolyposis colorectal cancer type 5|Hereditary nonpolyposis colorectal neoplasms	8	Mar 29,2021	3.98e-06	yes	TGCTGAGACTATAAAATGTCGTACATTATTTTCAACTCACT	0	8	3
141044|NM_000551.4(VHL):c.376G>A (p.Asp126Asn)	chr3 : 10146549	VHL	+	G>A	missense variant	Conflicting interpretations of pathogenicity	Hereditary cancer-predisposing syndrome|Erythrocytosis,familial,2,Von Hippel-Lindau syndrome|Von Hippel-Lindau syndrome|not provided|Erythrocytosis,familial,2	8	Sep 17,2020	1.99e-05	yes	TCAGAGATGCAGGGACACACGATGGGCTTCTGGTTAACCAA	0	5	3
141182|NM_000051.4(ATM):c.2921+1G>A	chr11 : 108271147	ATM	+	G>A	splice donor variant	Pathogenic/Likely pathogenic	Hereditary cancer-predisposing syndrome|Ataxia-telangiectasia syndrome|not provided|not specified|Familial cancer of breast,Ataxia-telangiectasia syndrome	11	Oct 20,2020	2.39e-05	yes	GAACTTCTGAAACCACTATCGTAAGAAATTAAAACCTTATG	0	10	0
141218|NM_000051.4(ATM):c.6095+1G>A	chr11 : 108315912	ATM	+	G>A	splice donor variant	Likely pathogenic	Hereditary cancer-predisposing syndrome|Ataxia-telangiectasia syndrome	3	Dec 03,2019	NA	no	ATGTTACAACCCATTACTAGGTAAATTGCATTTTTCTAAAC	0	7	1
141233|NM_000051.4(ATM):c.7913G>A (p.Trp2638Ter)	chr11 : 108332886	ATM	+	G>A	nonsense	Pathogenic/Likely pathogenic	Hereditary cancer-predisposing syndrome|Ataxia-telangiectasia syndrome|not provided|Familial cancer of breast,Ataxia-telangiectasia syndrome	9	Jan 04,2021	3.99e-06	yes	AAACTTAGATGCCACTCAGTGGAAGACTCAGAGAAGTATGT	0	6	0
141377|NM_000546.6(TP53):c.920-1G>A	chr17 : 7673609	TP53	-	G>A	splice acceptor variant	Pathogenic/Likely pathogenic	Hereditary cancer-predisposing syndrome|not provided|Neoplasm of ovary|Li-Fraumeni syndrome	6	Nov 08,2019	NA	yes	CTTTCCTTGCCTCTTTCCTAGCACTGCCCAACAACACCAGC	0	4	0
141447|NM_000051.4(ATM):c.3993+1G>A	chr11 : 108284474	ATM	+	G>A	splice donor variant	Pathogenic/Likely pathogenic	Hereditary cancer-predisposing syndrome|Ataxia-telangiectasia syndrome|not provided	5	Jul 19,2020	1.59e-05	no	AAAACTTATTGGGAAAACAGGTATGGCTTCAATTTTTATGT	0	7	0
141522|NM_000051.4(ATM):c.3284G>A (p.Arg1095Lys)	chr11 : 108272852	ATM	+	G>A	missense variant	Conflicting interpretations of pathogenicity	Hereditary cancer-predisposing syndrome|Ataxia-telangiectasia syndrome	2	May 21,2019	3.98e-06	yes	GGCTGCAGAGTCAATCAATAGGTAATGGGTCAAATATTCAT	0	7	0
141634|NM_000051.4(ATM):c.9023G>A (p.Arg3008His)	chr11 : 108365360	ATM	+	G>A	missense variant	Likely pathogenic	Hereditary cancer-predisposing syndrome|Ataxia-telangiectasia syndrome|not provided|Familial cancer of breast	7	Oct 04,2020	7.96e-06	yes	TTTCAACAAAGTAGCTGAACGTGTCTTAATGAGACTACAAG	0	5	1
141676|NM_000051.4(ATM):c.6975G>A (p.Ala2325=)	chr11 : 108326225	ATM	+	G>A	synonymous variant	Conflicting interpretations of pathogenicity	Hereditary cancer-predisposing syndrome|Ataxia-telangiectasia syndrome|not provided	7	Oct 20,2021	1.19e-05	yes	TTGGATGCCAGCTGTGCAGCGGTTTGTTTTTTTTATTGGCT	0	1	0
141762|NM_000546.6(TP53):c.404G>A (p.Cys135Tyr)	chr17 : 7675208	TP53	-	G>A	missense variant	Conflicting interpretations of pathogenicity	Hereditary cancer-predisposing syndrome|Pancreatic adenocarcinoma|Adrenocortical carcinoma|Carcinoma of esophagus|Transitional cell carcinoma of the bladder|Adenocarcinoma of prostate|Neoplasm of the large intestine|Ovarian Serous Cystadenocarcinoma|Breast neoplasm|Adenocarcinoma of stomach|Neoplasm of brain|Squamous cell lung carcinoma|Lung adenocarcinoma|Hepatocellular carcinoma|not provided|Li…	6	Oct 05,2020	NA	yes	TGCCCTCAACAAGATGTTTTGCCAACTGGCCAAGACCTGCC	0	5	0
141909|NM_000051.4(ATM):c.3077G>A (p.Trp1026Ter)	chr11 : 108271406	ATM	+	G>A	nonsense	Pathogenic	Hereditary cancer-predisposing syndrome|Ataxia-telangiectasia syndrome	2	Nov 13,2018	NA	yes	TACAGTAATTGGAGCATTTTGGTAGGTACAGTCTATTTTGT	0	5	1
141921|NM_000051.4(ATM):c.6326G>A (p.Trp2109Ter)	chr11 : 108317500	ATM	+	G>A	nonsense	Pathogenic	Hereditary cancer-predisposing syndrome|not provided	2	Oct 03,2017	NA	yes	AGCATGGAGGAATATGCAGTGGGACCATTGCACTTCCGTCA	0	6	0
141963|NM_000546.6(TP53):c.473G>A (p.Arg158His)	chr17 : 7675139	TP53	-	G>A	missense variant	Pathogenic/Likely pathogenic	Hereditary cancer-predisposing syndrome|Li-Fraumeni syndrome|not provided|Li-Fraumeni syndrome 1|Rhabdomyosarcoma|Familial cancer of breast	15	Nov 03,2021	3.98e-06	yes	CCCGCCCGGCACCCGCGTCCGCGCCATGGCCATCTACAAGC	0	2	0
142047|NM_003000.3(SDHB):c.575G>A (p.Cys192Tyr)	chr1 : 17024040	SDHB	-	G>A	missense variant	Pathogenic	Hereditary cancer-predisposing syndrome|Hereditary Paraganglioma-Pheochromocytoma Syndromes	2	Dec 11,2019	NA	yes	GTGCATTCTCTGTGCCTGCTGTAGCACCAGCTGCCCCAGCT	0	3	0
142062|NM_000143.4(FH):c.208G>A (p.Ala70Thr)	chr1 : 241517241	FH	-	G>A	missense variant	Conflicting interpretations of pathogenicity	Hereditary cancer-predisposing syndrome|not provided|Fumarase deficiency	5	Dec 24,2019	5.17e-05	yes	CAAATGATAAGTATTATGGCGCCCAGACCGTGAGATCTACG	0	4	0
142111|NM_003000.3(SDHB):c.286G>A (p.Gly96Ser)	chr1 : 17033060	SDHB	-	G>A	missense variant	Pathogenic/Likely pathogenic	Hereditary cancer-predisposing syndrome|Paragangliomas 4,Gastrointestinal stromal tumor,Pheochromocytoma|Hereditary Paraganglioma-Pheochromocytoma Syndromes|not provided	4	Apr 16,2021	1.19e-05	yes	TCCGAAGATCATGCAGAGAAGGTGAGCATTTCATTCCTGTT	0	7	0
142161|NM_000546.6(TP53):c.994-1G>A	chr17 : 7670716	TP53	-	G>A	splice acceptor variant	Pathogenic	Hereditary cancer-predisposing syndrome|not provided|Li-Fraumeni syndrome	4	May 28,2020	NA	yes	CCCCCTCCTCTGTTGCTGCAGATCCGTGGGCGTGAGCGCTT	0	2	0
142211|NM_000051.4(ATM):c.7328G>A (p.Arg2443Gln)	chr11 : 108330234	ATM	+	G>A	missense variant	Conflicting interpretations of pathogenicity	Hereditary cancer-predisposing syndrome|Ataxia-telangiectasia syndrome|not provided|ATM-related disorders	5	Mar 31,2021	7.96e-06	yes	ATACACAGTAAAGGTTCAGCGAGAGCTGGAGTTGGATGAAT	0	6	2
142261|NM_000314.8(PTEN):c.314G>A (p.Cys105Tyr)	chr10 : 87933073	PTEN	+	G>A	missense variant	Likely pathogenic	Hereditary cancer-predisposing syndrome|not provided|PTEN hamartoma tumor syndrome	4	Nov 28,2018	NA	yes	AGAACTTATCAAACCCTTTTGTGAAGATCTTGACCAATGGC	1	6	5
142320|NM_000546.6(TP53):c.542G>A (p.Arg181His)	chr17 : 7675070	TP53	-	G>A	missense variant	Pathogenic/Likely pathogenic	Hereditary cancer-predisposing syndrome|Li-Fraumeni syndrome|not provided|Li-Fraumeni syndrome 1|Squamous cell carcinoma of the head and neck|Carcinoma of pancreas|Familial cancer of breast	11	Jul 27,2021	1.19e-05	yes	GCGCTGCCCCCACCATGAGCGCTGCTCAGATAGCGATGGTG	0	5	0
142324|NM_000546.6(TP53):c.848G>A (p.Arg283His)	chr17 : 7673772	TP53	-	G>A	missense variant	Conflicting interpretations of pathogenicity	Hereditary cancer-predisposing syndrome|Astrocytoma|not provided|Li-Fraumeni syndrome|Li-Fraumeni syndrome 1	9	Jul 21,2021	3.98e-05	yes	CTGTCCTGGGAGAGACCGGCGCACAGAGGAAGAGAATCTCC	0	8	0
142329|NM_004329.3(BMPR1A):c.371G>A (p.Cys124Tyr)	chr10 : 86899831	BMPR1A	+	G>A	missense variant	Likely pathogenic	Hereditary cancer-predisposing syndrome	1	Feb 27,2017	NA	yes	GCTACGCCGGACAATAGAATGTTGTCGGACCAATTTATGTA	1	7	2
142637|NM_003000.3(SDHB):c.689G>A (p.Arg230His)	chr1 : 17022684	SDHB	-	G>A	missense variant	Pathogenic/Likely pathogenic	Hereditary cancer-predisposing syndrome|not provided|Paragangliomas 4,Gastrointestinal stromal tumor,Pheochromocytoma|Hereditary Paraganglioma-Pheochromocytoma Syndromes|Paragangliomas 4|Carney-Stratakis syndrome,Paragangliomas 4,Pheochromocytoma|Mitochondrial complex 2 deficiency,nuclear type 4	8	Aug 22,2020	3.98e-06	yes	AGATGACTTCACAGAGGAGCGCCTGGCCAAGCTGCAGGACC	0	6	0
142640|NM_000314.8(PTEN):c.822G>A (p.Trp274Ter)	chr10 : 87960914	PTEN	+	G>A	nonsense	Pathogenic	Hereditary cancer-predisposing syndrome|not provided|PTEN hamartoma tumor syndrome	4	Aug 17,2020	NA	no	GACAAAATGTTTCACTTTTGGGTAAATACATTCTTCATACC	1	6	6
142654|NM_000143.4(FH):c.557G>A	chr1 : 241508784	FH	-	G>A	missense variant	Likely pathogenic	Hereditary cancer-predisposing syndrome|Fumarase deficiency|Hereditary leiomyomatosis and renal cell cancer	3	Nov 26,2019	3.99e-06	yes	TTTGAAAAATTTCCAACAGAGCTCAAATGATACTTTTCCCA	0	8	0
142657|NM_000546.6(TP53):c.427G>A (p.Val143Met)	chr17 : 7675185	TP53	-	G>A	missense variant	Conflicting interpretations of pathogenicity	Hereditary cancer-predisposing syndrome|Li-Fraumeni syndrome|Breast neoplasm|Li-Fraumeni syndrome 1|Malignant tumor of breast|not provided	6	Oct 15,2020	NA	yes	AACTGGCCAAGACCTGCCCTGTGCAGCTGTGGGTTGATTCC	0	2	0
142714|NM_000546.6(TP53):c.711G>A (p.Met237Ile)	chr17 : 7674252	TP53	-	G>A	missense variant	Pathogenic	Hereditary cancer-predisposing syndrome|Lung adenocarcinoma|Neoplasm of the large intestine|Ovarian Serous Cystadenocarcinoma|Malignant neoplasm of body of uterus|Carcinoma of esophagus|Adenocarcinoma of stomach|Breast neoplasm|Pancreatic adenocarcinoma|Neoplasm of brain|Brainstem glioma|Squamous cell carcinoma of the head and neck|Squamous cell lung carcinoma|Li-Fraumeni syndrome|not specified|N…	8	Apr 20,2021	3.98e-06	yes	ACCATCCACTACAACTACATGTGTAACAGTTCCTGCATGGG	0	8	0
142791|NM_000051.4(ATM):c.8122G>A (p.Asp2708Asn)	chr11 : 108335080	ATM	+	G>A	missense variant	Pathogenic/Likely pathogenic	Hereditary cancer-predisposing syndrome|not provided|Ataxia-telangiectasia syndrome	9	Oct 13,2020	3.98e-06	yes	TAATAGATTGTGTAGGTTCCGATGGCAAGGAGAGGAGACAG	0	5	1
143027|NM_003000.3(SDHB):c.203G>A (p.Cys68Tyr)	chr1 : 17033143	SDHB	-	G>A	missense variant	Conflicting interpretations of pathogenicity	Hereditary cancer-predisposing syndrome|Pheochromocytoma,Gastrointestinal stromal tumor,Paragangliomas 4	2	Oct 17,2019	NA	yes	GATATTTTTCTTTGTTAGATGTGGCCCCATGGTATTGGATG	0	3	0
161403|NM_000551.4(VHL):c.556G>A (p.Glu186Lys)	chr3 : 10149879	VHL	+	G>A	missense variant	Conflicting interpretations of pathogenicity	Von Hippel-Lindau syndrome|not provided|Erythrocytosis,familial,2,Von Hippel-Lindau syndrome|Hereditary cancer-predisposing syndrome	7	Jul 26,2021	1.59e-05	yes	ACATCGTCAGGTCGCTCTACGAAGATCTGGAAGACCACCCA	0	5	2
161516|NM_000546.6(TP53):c.797G>A (p.Gly266Glu)	chr17 : 7673823	TP53	-	G>A	missense variant	Pathogenic/Likely pathogenic	Malignant tumor of prostate|not provided|Ovarian Serous Cystadenocarcinoma|Neoplasm of the large intestine|Squamous cell carcinoma of the head and neck|Glioblastoma|Transitional cell carcinoma of the bladder|Squamous cell lung carcinoma|Neoplasm of brain|Uterine Carcinosarcoma|Carcinoma of esophagus|Chronic lymphocytic leukemia|Pancreatic adenocarcinoma|Lung adenocarcinoma|Squamous cell carcinoma…	7	Jul 24,2020	NA	no	GAGTAGTGGTAATCTACTGGGACGGAACAGCTTTGAGGTGC	0	7	0
161518|NM_000546.6(TP53):c.481G>A (p.Ala161Thr)	chr17 : 7675131	TP53	-	G>A	missense variant	Conflicting interpretations of pathogenicity	Malignant tumor of prostate|not provided|Hereditary cancer-predisposing syndrome|Li-Fraumeni syndrome|Neoplasm of ovary|Li-Fraumeni syndrome 1	7	Feb 26,2021	NA	no	GCACCCGCGTCCGCGCCATGGCCATCTACAAGCAGTCACAG	0	5	0
16236|NM_000143.4(FH):c.698G>A (p.Arg233His)	chr1 : 241508643	FH	-	G>A	missense variant	Pathogenic	Hereditary leiomyomatosis and renal cell cancer|not provided|Fumarase deficiency|Hereditary cancer-predisposing syndrome|none provided	11	Oct 09,2020	1.59e-05	yes	ACAGATCATCAAGATTGGACGTACTCATACTCAGGATGCTG	0	7	0
162510|NM_000264.5(PTCH1):c.395-1G>A	chr9 : 95485875	PTCH1	-	G>A	splice acceptor variant	Conflicting interpretations of pathogenicity	Gorlin syndrome|Hereditary cancer-predisposing syndrome|not provided	5	Oct 25,2020	3.98e-06	yes	AAACCTGTACATATTTGTCAGTTGGAGGACGAGTAAGTCGT	0	5	0
16703|NM_001370259.2(MEN1):c.1252G>A (p.Asp418Asn)	chr11 : 64805132	MEN1	-	G>A	missense variant	Pathogenic	Multiple endocrine neoplasia,type 1|Hereditary cancer-predisposing syndrome|not provided	6	Oct 27,2020	NA	yes	CCCACCTGCTGCGATTCTACGACGGCATCTGCAAATGGGAG	0	4	0
17099|NM_000249.4(MLH1):c.2041G>A (p.Ala681Thr)	chr3 : 37048955	MLH1	+	G>A	missense variant	Pathogenic	Lynch syndrome II|Lynch syndrome|not specified|Hereditary cancer-predisposing syndrome|Hereditary nonpolyposis colorectal neoplasms|not provided|Lynch syndrome II,Turcot syndrome,Muir-Torré syndrome|Hereditary nonpolyposis colon cancer	16	Sep 05,2013	NA	yes	AAAGCCTCAGTAAAGAATGCGCTATGTTCTATTCCATCCGG	0	7	4
17106|NM_000249.4(MLH1):c.200G>A (p.Gly67Glu)	chr3 : 36996702	MLH1	+	G>A	missense variant	Pathogenic	Lynch syndrome II|Lynch syndrome|Hereditary cancer-predisposing syndrome|not provided|Hereditary nonpolyposis colorectal neoplasms	7	Sep 05,2013	NA	no	GATCCAAGACAATGGCACCGGGATCAGGGTAAGTAAAACCT	0	6	1
177825|NM_000546.6(TP53):c.375G>A (p.Thr125=)	chr17 : 7675994	TP53	-	G>A	synonymous variant	Pathogenic	Li-Fraumeni syndrome|Hereditary cancer-predisposing syndrome|not provided|Rhabdomyosarcoma|Breast and/or ovarian cancer|Glioma susceptibility 1|Malignant tumor of prostate	13	Oct 26,2020	NA	yes	GCCAAGTCTGTGACTTGCACGGTCAGTTGCCCTGAGGGGCT	0	3	0
181974|NM_000051.4(ATM):c.6095G>A (p.Arg2032Lys)	chr11 : 108315911	ATM	+	G>A	missense variant	Pathogenic/Likely pathogenic	Hereditary cancer-predisposing syndrome|Ataxia-telangiectasia syndrome|not provided|Familial cancer of breast|Familial cancer of breast,Ataxia-telangiectasia syndrome|Carcinoma of pancreas|Breast carcinoma|Adenocarcinoma	15	Oct 21,2020	2.78e-05	yes	GATGTTACAACCCATTACTAGGTAAATTGCATTTTTCTAAA	0	7	1
181975|NM_000051.4(ATM):c.6154G>A (p.Glu2052Lys)	chr11 : 108316069	ATM	+	G>A	missense variant	Conflicting interpretations of pathogenicity	Hereditary cancer-predisposing syndrome|Ataxia-telangiectasia syndrome|not provided|Familial cancer of breast|Malignant tumor of breast	13	May 21,2021	5.97e-05	yes	CCCTAGTAACATATGACCTCGAAACAGCAATCCCCTCATCA	0	9	2
182808|NM_000535.7(PMS2):c.215G>A (p.Gly72Glu)	chr7 : 6004007	PMS2	-	G>A	missense variant	Conflicting interpretations of pathogenicity	Lynch syndrome|Hereditary cancer-predisposing syndrome|not provided|Hereditary nonpolyposis colorectal cancer type 4|Hereditary nonpolyposis colorectal neoplasms	6	Jun 16,2021	NA	no	TATTGAAGTTTCAGACAATGGATGTGGGGTAGAAGAAGAAA	11	6	0
182935|NM_000546.6(TP53):c.713G>A (p.Cys238Tyr)	chr17 : 7674250	TP53	-	G>A	missense variant	Pathogenic/Likely pathogenic	Hereditary cancer-predisposing syndrome|Li-Fraumeni syndrome|not provided|Hepatocellular carcinoma|Lung adenocarcinoma|Carcinoma of esophagus|Neoplasm of brain|Chronic lymphocytic leukemia|Transitional cell carcinoma of the bladder|Adenocarcinoma of stomach|Glioblastoma|Breast neoplasm|Uterine Carcinosarcoma|Malignant neoplasm of body of uterus|Pancreatic adenocarcinoma|Neoplasm of the large inte…	7	Nov 12,2020	7.95e-06	yes	CATCCACTACAACTACATGTGTAACAGTTCCTGCATGGGCG	0	7	0
182965|NM_000546.6(TP53):c.646G>A (p.Val216Met)	chr17 : 7674885	TP53	-	G>A	missense variant	Conflicting interpretations of pathogenicity	not provided|Li-Fraumeni syndrome|Breast neoplasm|Ovarian Serous Cystadenocarcinoma|Squamous cell carcinoma of the skin|Neoplasm of brain|Pancreatic adenocarcinoma|Uterine Carcinosarcoma|Squamous cell lung carcinoma|Lung adenocarcinoma|Carcinoma of esophagus|Glioblastoma|Squamous cell carcinoma of the head and neck|Hereditary cancer-predisposing syndrome|not specified|Li-Fraumeni syndrome 1|Neopl…	9	Jan 14,2021	NA	yes	GAAACACTTTTCGACATAGTGTGGTGGTGCCCTATGAGCCG	0	3	0
182978|NM_000551.4(VHL):c.263G>A (p.Trp88Ter)	chr3 : 10142110	VHL	+	G>A	nonsense	Pathogenic	not provided|Von Hippel-Lindau syndrome|Hereditary cancer-predisposing syndrome|Erythrocytosis,familial,2,Von Hippel-Lindau syndrome	4	Aug 16,2020	NA	yes	GCGCGTCGTGCTGCCCGTATGGCTCAACTTCGACGGCGAGC	0	3	0
182983|NM_000551.4(VHL):c.482G>A (p.Arg161Gln)	chr3 : 10149805	VHL	+	G>A	missense variant	Pathogenic	not provided|Von Hippel-Lindau syndrome|Erythrocytosis,familial,2,Von Hippel-Lindau syndrome|Hereditary cancer-predisposing syndrome	8	Dec 01,2020	NA	yes	AGTGTATACTCTGAAAGAGCGATGCCTCCAGGTTGTCCGGA	0	6	5
183722|NM_000314.8(PTEN):c.1026+1G>A	chr10 : 87961119	PTEN	+	G>A	splice donor variant	Pathogenic	Hereditary cancer-predisposing syndrome|Cowden syndrome 1|PTEN hamartoma tumor syndrome|not provided	6	Oct 18,2017	NA	no	ACTTTTCTCCAAATTTTAAGGTCAGTTAAATTAAACATTTT	1	9	2
183736|NM_000179.3(MSH6):c.1238G>A (p.Trp413Ter)	chr2 : 47799221	MSH6	+	G>A	nonsense	Pathogenic	Hereditary cancer-predisposing syndrome|Hereditary nonpolyposis colorectal neoplasms|Endometrial carcinoma	3	May 12,2019	NA	yes	TACTCCTGGGATGAGGAAGTGGTGGCAGATTAAGTCTCAGA	0	6	1
183752|NM_000546.6(TP53):c.856G>A (p.Glu286Lys)	chr17 : 7673764	TP53	-	G>A	missense variant	Pathogenic	Hereditary cancer-predisposing syndrome|not provided|Carcinoma of esophagus|Pancreatic adenocarcinoma|Hepatocellular carcinoma|Squamous cell carcinoma of the head and neck|Malignant melanoma of skin|Acute myeloid leukemia|Neoplasm of brain|Neoplasm of the large intestine|Transitional cell carcinoma of the bladder|Adenocarcinoma of stomach|Squamous cell carcinoma of the skin|Breast neoplasm|Small …	5	Jun 22,2021	NA	no	GGAGAGACCGGCGCACAGAGGAAGAGAATCTCCGCAAGAAA	0	8	0
183757|NM_003000.3(SDHB):c.286+1G>A	chr1 : 17033059	SDHB	-	G>A	splice donor variant	Pathogenic	Hereditary cancer-predisposing syndrome|Hereditary Paraganglioma-Pheochromocytoma Syndromes|Gastrointestinal stromal tumor,Pheochromocytoma,Paragangliomas 4|not provided	4	Apr 15,2021	NA	no	CCGAAGATCATGCAGAGAAGGTGAGCATTTCATTCCTGTTG	0	6	0
183793|NM_003000.3(SDHB):c.137G>A (p.Arg46Gln)	chr1 : 17044824	SDHB	-	G>A	missense variant	Pathogenic/Likely pathogenic	Hereditary cancer-predisposing syndrome|not provided|Paragangliomas 4|Hereditary Paraganglioma-Pheochromocytoma Syndromes|Paragangliomas 4,Pheochromocytoma,Gastrointestinal stromal tumor|SDHB-Related Disorders|Carney-Stratakis syndrome,Paragangliomas 4,Pheochromocytoma|Pheochromocytoma	12	Mar 08,2021	3.98e-06	yes	CAAGAAATTTGCCATCTATCGATGGGACCCAGACAAGGCTG	0	5	0
183795|NM_003000.3(SDHB):c.758G>A (p.Cys253Tyr)	chr1 : 17022615	SDHB	-	G>A	missense variant	Likely pathogenic	Hereditary cancer-predisposing syndrome|Gastrointestinal stromal tumor,Pheochromocytoma,Paragangliomas 4	2	Feb 27,2020	NA	yes	CATGAACTGCACAAGGACCTGTCCTAAGGTACGTGGGGCTG	0	7	0
184782|NM_000051.4(ATM):c.1737G>A (p.Trp579Ter)	chr11 : 108251966	ATM	+	G>A	nonsense	Pathogenic	Hereditary cancer-predisposing syndrome|Ataxia-telangiectasia syndrome	3	Jan 15,2020	NA	no	AAGGAATCAATAATGAAATGGCTCTTATTCTATCAGTTAGA	0	6	1
185200|NM_000314.8(PTEN):c.70G>A (p.Asp24Asn)	chr10 : 87864539	PTEN	+	G>A	missense variant	Likely pathogenic	Hereditary cancer-predisposing syndrome|not provided	2	Mar 30,2020	NA	yes	AAGAGGATGGATTCGACTTAGACTTGACCTGTATCCATTTC	1	5	3
185229|NM_000051.4(ATM):c.6006+1G>A	chr11 : 108312499	ATM	+	G>A	splice donor variant	Likely pathogenic	Hereditary cancer-predisposing syndrome|Ataxia-telangiectasia syndrome	2	Apr 22,2019	NA	no	AAACTGGAATAAGTTTACAGGTAAATATTAGAGGCTCTATT	0	9	0
185354|NM_001042492.3(NF1):c.5609G>A (p.Arg1870Gln)	chr17 : 31327839	NF1	+	G>A	missense variant	Pathogenic	Hereditary cancer-predisposing syndrome|Neurofibromatosis,type 1|not provided|Juvenile myelomonocytic leukemia,Neurofibromatosis-Noonan syndrome,Café-au-lait macules with pulmonary stenosis,Neurofibromatosis,type 1,Neurofibromatosis,familial spinal|Rhabdomyosarcoma	9	Aug 20,2021	NA	yes	CAGTTCTGACCCGAGTTTACGGTAGGTTTTTTAAAATTCTC	0	3	1
185473|NM_003001.5(SDHC):c.78-1G>A	chr1 : 161328395	SDHC	+	G>A	splice acceptor variant	Likely pathogenic	Hereditary cancer-predisposing syndrome	1	Jun 30,2014	NA	yes	AACGGTCTGGTTTTATTTTAGTGCTGTTCCTTTGGGAACCA	0	2	0
185722|NM_000546.6(TP53):c.830G>A (p.Cys277Tyr)	chr17 : 7673790	TP53	-	G>A	missense variant	Conflicting interpretations of pathogenicity	Hereditary cancer-predisposing syndrome|not provided|Li-Fraumeni syndrome|Malignant tumor of breast	5	Nov 04,2020	NA	yes	TGAGGTGCGTGTTTGTGCCTGTCCTGGGAGAGACCGGCGCA	0	2	0
185814|NM_000546.6(TP53):c.814G>A (p.Val272Met)	chr17 : 7673806	TP53	-	G>A	missense variant	Pathogenic	Hereditary cancer-predisposing syndrome|Renal cell carcinoma,papillary,1|Transitional cell carcinoma of the bladder|Squamous cell carcinoma of the skin|Pancreatic adenocarcinoma|Ovarian Serous Cystadenocarcinoma|Malignant neoplasm of body of uterus|Adenocarcinoma of stomach|Squamous cell carcinoma of the head and neck|Li-Fraumeni syndrome|Lung adenocarcinoma|Medulloblastoma|Breast neoplasm|Multip…	5	Apr 20,2021	3.99e-06	no	TGGGACGGAACAGCTTTGAGGTGCGTGTTTGTGCCTGTCCT	0	2	0
186314|NM_002485.5(NBN):c.37+1G>A	chr8 : 89984524	NBN	-	G>A	splice donor variant	Likely pathogenic	Hereditary cancer-predisposing syndrome|Microcephaly,normal intelligence and immunodeficiency|not provided|Breast-ovarian cancer,familial 1|Breast and/or ovarian cancer	10	Feb 18,2021	8.15e-06	no	CGCCGCGGGCCCGGCAGGAGGTAAGGGCAGAAGGGAAGCCT	0	6	0
186351|NM_000051.4(ATM):c.8293G>A (p.Gly2765Ser)	chr11 : 108343246	ATM	+	G>A	missense variant	Pathogenic/Likely pathogenic	Hereditary cancer-predisposing syndrome|Ataxia-telangiectasia syndrome	3	Mar 18,2020	7.96e-06	yes	TTCCCCTCTCTCAGCGAAGTGGTGTTCTTGAATGGTGCACA	0	4	3
186361|NM_000179.3(MSH6):c.3227G>A (p.Arg1076His)	chr2 : 47803474	MSH6	+	G>A	missense variant	Conflicting interpretations of pathogenicity	Hereditary cancer-predisposing syndrome|Hereditary nonpolyposis colorectal neoplasms|not specified|not provided|Lynch syndrome	6	Oct 27,2020	7.96e-06	yes	GGGTGATGGTCCTATGTGTCGCCCAGTAATTCTGTTGCCGG	0	4	1
186451|NM_000546.6(TP53):c.527G>A (p.Cys176Tyr)	chr17 : 7675085	TP53	-	G>A	missense variant	Pathogenic	Hereditary cancer-predisposing syndrome|not provided|Squamous cell carcinoma of the head and neck|Transitional cell carcinoma of the bladder|Squamous cell lung carcinoma|Hepatocellular carcinoma|Carcinoma of esophagus|Acute myeloid leukemia|Neoplasm of brain|Renal cell carcinoma,papillary,1|Adenocarcinoma of stomach|Adenocarcinoma of prostate|Breast neoplasm|Lung adenocarcinoma|Pancreatic adenoca…	5	May 11,2021	NA	yes	GACGGAGGTTGTGAGGCGCTGCCCCCACCATGAGCGCTGCT	0	3	0
186519|NM_000143.4(FH):c.437G>A (p.Gly146Glu)	chr1 : 241512085	FH	-	G>A	missense variant	Conflicting interpretations of pathogenicity	Hereditary cancer-predisposing syndrome|not provided|Fumarase deficiency	3	Nov 01,2019	NA	no	GGTATGGCAGACTGGATCAGGAACTCAGACAAATATGAATG	0	8	0
186761|NM_000051.4(ATM):c.901+1G>A	chr11 : 108245027	ATM	+	G>A	splice donor variant	Pathogenic	Hereditary cancer-predisposing syndrome|Ataxia-telangiectasia syndrome|Familial cancer of breast,Ataxia-telangiectasia syndrome	7	Jan 26,2021	1.63e-05	no	AGCCAAAACCCAAGAAAAAGGTATAAAGGAAATGTTTACTG	0	13	0
186982|NM_000249.4(MLH1):c.27G>A (p.Arg9=)	chr3 : 36993574	MLH1	+	G>A	synonymous variant	Likely pathogenic	Hereditary cancer-predisposing syndrome|Hereditary nonpolyposis colorectal neoplasms	2	Mar 19,2020	NA	no	TTCGTGGCAGGGGTTATTCGGCGGCTGGACGAGACAGTGGT	0	2	2
186993|NM_002382.5(MAX):c.295+1G>A	chr14 : 65077912	MAX	-	G>A	splice donor variant	Pathogenic	Pheochromocytoma,susceptibility to|Hereditary cancer-predisposing syndrome	2	Jan 25,2016	NA	no	TGCTCTTCTGGAGCAGCAAGGTGAGCACCCGAGCTCGTGGG	0	6	0
187003|NM_000051.4(ATM):c.7307G>A (p.Arg2436Lys)	chr11 : 108329238	ATM	+	G>A	missense variant	Conflicting interpretations of pathogenicity	Hereditary cancer-predisposing syndrome|Ataxia-telangiectasia syndrome	4	Jul 29,2020	4.02e-06	yes	ACATAAAATTCAGACAAACAGGTAACTAGGTTTCTACAAGT	0	9	1
187037|NM_000051.4(ATM):c.7463G>A (p.Cys2488Tyr)	chr11 : 108330369	ATM	+	G>A	missense variant	Conflicting interpretations of pathogenicity	Hereditary cancer-predisposing syndrome|not provided|Ataxia-telangiectasia syndrome,Hereditary cancer|Ataxia-telangiectasia syndrome|not specified|Ataxia-telangiectasia syndrome,Malignant tumor of breast	8	Oct 01,2020	7.96e-06	yes	TATGTGGGTATTCCGACTTTGTTCCCTCTGGCTTGAAAATT	0	1	0
187518|NM_000251.2(MSH2):c.2090G>A (p.Cys697Tyr)	chr2 : 47476451	MSH2	+	G>A	missense variant	Likely pathogenic	Hereditary cancer-predisposing syndrome|Lynch syndrome I|Hereditary nonpolyposis colorectal neoplasms|Breast and/or ovarian cancer	5	Mar 09,2018	NA	yes	AATTGGGTGTTTTGTGCCATGTGAGTCAGCAGAAGTGTCCA	0	4	1
187590|NM_000314.8(PTEN):c.165-1G>A	chr10 : 87925512	PTEN	+	G>A	splice acceptor variant	Likely pathogenic	Hereditary cancer-predisposing syndrome|not provided|PTEN hamartoma tumor syndrome	3	Mar 23,2020	NA	yes	GTTTGTTTGTTTTGTTTTAAGGTTTTTGGATTCAAAGCATA	0	3	2
187700|NM_003002.4(SDHD):c.412G>A (p.Gly138Arg)	chr11 : 112094902	SDHD	+	G>A	missense variant	Likely pathogenic	Hereditary cancer-predisposing syndrome|not provided|Cowden syndrome 3,Carney-Stratakis syndrome,Paragangliomas 1,Pheochromocytoma	3	May 28,2020	NA	yes	TTTCAGCTTTAACCTTTGCTGGGCTTTGCTATTTCAACTAT	5	3	0
187726|NM_000535.7(PMS2):c.354-1G>A	chr7 : 6002637	PMS2	-	G>A	splice acceptor variant	Pathogenic	Hereditary cancer-predisposing syndrome	1	Feb 11,2018	NA	yes	ATGCCTGGTATTCTCTCACAGCGATGTCACCATTTCTACCT	13	4	0
188119|NM_000251.3(MSH2):c.491G>A (p.Gly164Glu)	chr2 : 47410218	MSH2	+	G>A	missense variant	Likely pathogenic	Hereditary nonpolyposis colorectal neoplasms|Hereditary cancer-predisposing syndrome|Lynch syndrome	3	Nov 22,2018	NA	no	CCAGAGACAGGTTGGAGTTGGGTATGTGGATTCCATACAGA	0	3	1
188125|NM_000051.4(ATM):c.72+1G>A	chr11 : 108227697	ATM	+	G>A	splice donor variant	Pathogenic/Likely pathogenic	Ataxia-telangiectasia syndrome|Hereditary cancer-predisposing syndrome|not provided	4	Jul 14,2020	NA	no	ATAGAGCTACAGAACGAAAGGTAGTAAATTACTTAAATTCA	0	11	1
188348|NM_000455.5(STK11):c.580G>A (p.Asp194Asn)	chr19 : 1220488	STK11	+	G>A	missense variant	Pathogenic/Likely pathogenic	Peutz-Jeghers syndrome|Neoplasm|Lung adenocarcinoma|Hereditary cancer-predisposing syndrome|not provided	11	Aug 12,2020	NA	yes	GTGGCACCCTCAAAATCTCCGACCTGGGCGTGGCCGAGGTA	0	5	3
188901|NM_000051.4(ATM):c.3G>A (p.Met1Ile)	chr11 : 108227627	ATM	+	G>A	initiatior codon variant	Pathogenic/Likely pathogenic	Ataxia-telangiectasia syndrome|not provided|Hereditary cancer-predisposing syndrome	8	Jan 20,2021	3.98e-06	yes	GTTCTGAAATTGTGAACCATGAGTCTAGTACTTAATGATCT	0	6	0
189104|NM_000051.4(ATM):c.8307G>A (p.Trp2769Ter)	chr11 : 108343260	ATM	+	G>A	nonsense	Pathogenic/Likely pathogenic	Ataxia-telangiectasia syndrome|Hereditary cancer-predisposing syndrome|not provided	5	Nov 17,2020	7.96e-06	no	CGAAGTGGTGTTCTTGAATGGTGCACAGGAACTGTCCCCAT	0	6	3
189406|NM_000314.8(PTEN):c.407G>A (p.Cys136Tyr)	chr10 : 87933166	PTEN	+	G>A	missense variant	Pathogenic	not provided|Hereditary cancer-predisposing syndrome|PTEN hamartoma tumor syndrome	4	Oct 18,2017	NA	yes	ACGAACTGGTGTAATGATATGTGCATATTTATTACATCGGG	0	7	4
189409|NM_000314.8(PTEN):c.493-1G>A	chr10 : 87952117	PTEN	+	G>A	splice acceptor variant	Pathogenic/Likely pathogenic	not provided|PTEN hamartoma tumor syndrome|Hereditary cancer-predisposing syndrome	3	Jun 06,2019	NA	yes	TCTTTTTTTTCTGTCCACCAGGGAGTAACTATTCCCAGTCA	0	6	2
189484|NM_000314.8(PTEN):c.385G>A (p.Gly129Arg)	chr10 : 87933144	PTEN	+	G>A	missense variant	Pathogenic/Likely pathogenic	not provided|Hereditary cancer-predisposing syndrome|Inborn genetic diseases|PTEN hamartoma tumor syndrome	3	Sep 23,2019	NA	no	TTCACTGTAAAGCTGGAAAGGGACGAACTGGTGTAATGATA	1	7	3
189841|NM_003001.5(SDHC):c.224G>A (p.Gly75Asp)	chr1 : 161340638	SDHC	+	G>A	missense variant	Conflicting interpretations of pathogenicity	Carney triad|Hereditary cancer-predisposing syndrome|Paragangliomas 3,Gastrointestinal stromal tumor	3	Jun 01,2020	NA	no	CATCTGCCACCGTGGCACTGGTATTGCTTTGAGTGCAGGTA	2	2	0
196251|NM_000321.3(RB1):c.297G>A (p.Trp99Ter)	chr13 : 48342631	RB1	+	G>A	nonsense	Pathogenic	not provided|Hereditary cancer-predisposing syndrome|Retinoblastoma	3	Aug 09,2020	NA	no	CAAAAGAAAAAGGAACTGTGGGGAATCTGTATCTTTATTGC	0	6	2
200980|NM_001370259.2(MEN1):c.722G>A (p.Cys241Tyr)	chr11 : 64807613	MEN1	-	G>A	missense variant	Conflicting interpretations of pathogenicity	Multiple endocrine neoplasia,type 1|Hereditary cancer-predisposing syndrome|none provided	3	Apr 06,2020	NA	yes	GGAGGTGGCGTTCATGGTGTGTGCCATCAACCCTTCCATTG	0	4	0
201609|NM_003000.3(SDHB):c.269G>A (p.Arg90Gln)	chr1 : 17033077	SDHB	-	G>A	missense variant	Conflicting interpretations of pathogenicity	Hereditary cancer-predisposing syndrome|Gastrointestinal stromal tumor,Pheochromocytoma,Paragangliomas 4|not provided|bilateral breast cancer	5	Oct 07,2020	7.96e-06	yes	TGACTCTACTTTGACCTTCCGAAGATCATGCAGAGAAGGTG	0	5	0
208374|NM_000143.4(FH):c.905-1G>A	chr1 : 241504246	FH	-	G>A	splice acceptor variant	Pathogenic/Likely pathogenic	Hereditary leiomyomatosis and renal cell cancer|Hereditary cancer-predisposing syndrome|Fumarase deficiency|not provided	5	Jun 14,2021	NA	yes	GGATATTTTTCTTTTCTTTAGGCTTGCCTTTTGTCACTGCT	0	1	0
214393|NM_000143.4(FH):c.132G>A (p.Met44Ile)	chr1 : 241519591	FH	-	G>A	missense variant	Pathogenic	Hereditary cancer-predisposing syndrome|Fumarase deficiency	2	Jun 21,2020	NA	yes	CCTCCGAACGCGGCTCGAATGGTGAGCGCAGGCCGCCATCC	0	4	0
214419|NM_000143.4(FH):c.1097G>A (p.Ser366Asn)	chr1 : 241504053	FH	-	G>A	missense variant	Pathogenic/Likely pathogenic	not provided|Fumarase deficiency|Hereditary cancer-predisposing syndrome	3	Oct 26,2020	NA	yes	TGAAAATGAACCAGGAAGCAGTATCATGCCAGGTAATCACA	0	7	0
215997|NM_000546.6(TP53):c.824G>A (p.Cys275Tyr)	chr17 : 7673796	TP53	-	G>A	missense variant	Pathogenic/Likely pathogenic	Li-Fraumeni syndrome|not provided|Malignant melanoma of skin|Hepatocellular carcinoma|Breast neoplasm|Chronic lymphocytic leukemia|Adrenocortical carcinoma|Glioblastoma|Renal cell carcinoma,papillary,1|Lung adenocarcinoma|Neoplasm of the large intestine|Carcinoma of esophagus|Multiple myeloma|Neoplasm of brain|Pancreatic adenocarcinoma|Squamous cell carcinoma of the head and neck|Transitional cel…	7	Apr 22,2021	NA	yes	CAGCTTTGAGGTGCGTGTTTGTGCCTGTCCTGGGAGAGACC	0	0	0
216066|NM_001042492.3(NF1):c.7062+1G>A	chr17 : 31340646	NF1	+	G>A	splice donor variant	Pathogenic	Neurofibromatosis,type 1|Hereditary cancer-predisposing syndrome	2	Jul 28,2016	NA	no	TCCGTATATTCAATGACAAGGTAAGCAAACTTTGCCTTGAG	0	10	0
216134|NM_001370259.2(MEN1):c.1664G>A (p.Ser555Asn)	chr11 : 64804503	MEN1	-	G>A	missense variant	Pathogenic/Likely pathogenic	Multiple endocrine neoplasia,type 1|Hereditary cancer-predisposing syndrome|not specified	4	Jul 02,2018	NA	yes	TCCAGTGCTCACTTTCCAGAGTGAGAAGATGAAGGGCATGA	0	7	0
216402|NM_001042492.3(NF1):c.3790G>A (p.Glu1264Lys)	chr17 : 31235692	NF1	+	G>A	missense variant	Pathogenic/Likely pathogenic	Neurofibromatosis,type 1|Hereditary cancer-predisposing syndrome	2	Jan 21,2020	NA	yes	TCTGGAACATGTTTTCTAAAGAAGTAGAATTGGCAGACTCC	2	8	4
217923|NM_000038.6(APC):c.1312+1G>A	chr5 : 112819345	APC	+	G>A	splice donor variant	Pathogenic	not provided|Hereditary cancer-predisposing syndrome|Familial adenomatous polyposis 1|Carcinoma of colon	4	Jun 12,2019	NA	yes	GGACCAGGACAAAAATCCAAGTATGTTCTCTATAGTGTACA	0	8	0
217935|NM_000038.6(APC):c.1658G>A (p.Trp553Ter)	chr5 : 112828887	APC	+	G>A	nonsense	Pathogenic	not provided|Familial adenomatous polyposis 1|Hereditary cancer-predisposing syndrome	4	Mar 15,2019	NA	yes	TGTTTTGAGGAATTTGTCTTGGCGAGCAGATGTAAATAGTA	0	5	4
217947|NM_000038.6(APC):c.221-1G>A	chr5 : 112767188	APC	+	G>A	splice acceptor variant	Likely pathogenic	not provided|Hereditary cancer-predisposing syndrome|Familial adenomatous polyposis 1	3	Jan 21,2020	NA	yes	ACTTGTTTCTATTTTATTTAGAGCTTAACTTAGATAGCAGT	0	6	0
217964|NM_000038.6(APC):c.3147G>A (p.Trp1049Ter)	chr5 : 112838741	APC	+	G>A	nonsense	Pathogenic	Hereditary cancer-predisposing syndrome|not provided|Familial adenomatous polyposis 1	4	Jan 22,2020	NA	no	CCTTCACAGAATGAAAGATGGGCAAGACCCAAACACATAAT	0	9	0
218000|NM_000038.6(APC):c.645+1G>A	chr5 : 112780904	APC	+	G>A	splice donor variant	Pathogenic/Likely pathogenic	not provided|Familial adenomatous polyposis 1|Hereditary cancer-predisposing syndrome	5	Mar 18,2019	NA	no	ATATGGAAAAACGAGCACAGGTAAGTTACTTGTTTCTAAGT	0	7	0
218011|NM_000249.4(MLH1):c.116+5G>A	chr3 : 36993668	MLH1	+	G>A	5 prime UTR variant	Conflicting interpretations of pathogenicity	not specified|Hereditary cancer-predisposing syndrome|Lynch syndrome II|Hereditary nonpolyposis colorectal neoplasms|not provided	7	Jun 10,2021	2.8e-05	yes	AGATGATTGAGAACTGGTACGGAGGGAGTCGAGCCGGGCTC	0	5	3
218048|NM_000251.3(MSH2):c.793-1G>A	chr2 : 47414268	MSH2	+	G>A	splice acceptor variant	Pathogenic/Likely pathogenic	not provided|Hereditary cancer-predisposing syndrome|Hereditary nonpolyposis colorectal neoplasms|Lynch syndrome I	5	Aug 08,2020	NA	yes	TTTTTAAATTCTTAATTTTAGGTTGCAGTTTCATCACTGTC	0	4	0
218054|NM_000179.3(MSH6):c.1883G>A (p.Trp628Ter)	chr2 : 47799866	MSH6	+	G>A	nonsense	Pathogenic/Likely pathogenic	not provided|Hereditary cancer-predisposing syndrome|Carcinoma of colon	3	Jan 24,2018	NA	yes	GATACCCGGCTCCCAGTTTTGGGATGCATCCAAAACTTTGA	0	3	1
219508|NM_000051.4(ATM):c.3284+1G>A	chr11 : 108272853	ATM	+	G>A	splice donor variant	Likely pathogenic	Ataxia-telangiectasia syndrome|Hereditary cancer-predisposing syndrome|not provided	5	Mar 04,2021	NA	no	GCTGCAGAGTCAATCAATAGGTAATGGGTCAAATATTCATG	0	8	0
219587|NM_000051.4(ATM):c.8988-1G>A	chr11 : 108365324	ATM	+	G>A	splice acceptor variant	Pathogenic/Likely pathogenic	Ataxia-telangiectasia syndrome|not provided|Hereditary cancer-predisposing syndrome|Familial cancer of breast	8	Oct 08,2020	NA	yes	CCTTTGTGTTTTTGTCCTTAGTGATATTGACCAGAGTTTCA	0	4	0
219740|NM_000249.4(MLH1):c.381-1G>A	chr3 : 37006990	MLH1	+	G>A	splice acceptor variant	Pathogenic/Likely pathogenic	Hereditary nonpolyposis colorectal neoplasms|not provided|Hereditary cancer-predisposing syndrome	4	Mar 23,2020	NA	yes	TTTGTTATATTTTCTCATTAGAGCAAGTTACTCAGATGGAA	0	6	1
219787|NM_000051.4(ATM):c.6115G>A (p.Glu2039Lys)	chr11 : 108316030	ATM	+	G>A	missense variant	Conflicting interpretations of pathogenicity	Ataxia-telangiectasia syndrome|not provided|Hereditary cancer-predisposing syndrome|Breast and/or ovarian cancer	6	Jun 17,2020	3.98e-06	yes	GACTACGAACATATGAACACGAAGCAATGTGGGGCAAAGCC	0	9	2
220036|NM_000051.4(ATM):c.3077+1G>A	chr11 : 108271407	ATM	+	G>A	splice donor variant	Likely pathogenic	Ataxia-telangiectasia syndrome|Hereditary cancer-predisposing syndrome|not provided	4	Mar 01,2021	NA	no	ACAGTAATTGGAGCATTTTGGTAGGTACAGTCTATTTTGTG	0	5	1
220185|NM_000249.4(MLH1):c.1558+1G>A	chr3 : 37028933	MLH1	+	G>A	splice donor variant	Pathogenic/Likely pathogenic	Hereditary nonpolyposis colorectal neoplasms|Hereditary cancer-predisposing syndrome|Lynch syndrome|not provided	4	Aug 24,2020	NA	no	TAATGAGCAGGGACATGAGGGTACGTAAACGCTGTGGCCTG	0	7	0
220358|NM_000051.4(ATM):c.3663G>A (p.Trp1221Ter)	chr11 : 108282796	ATM	+	G>A	nonsense	Pathogenic	Ataxia-telangiectasia syndrome|not provided|Hereditary cancer-predisposing syndrome	6	Aug 02,2020	3.99e-06	no	GATTATCTGGTTTTGGAATGGCTAAATCTTCAAGATACTGA	0	5	0
2216|NM_000551.4(VHL):c.500G>A (p.Arg167Gln)	chr3 : 10149823	VHL	+	G>A	missense variant	Conflicting interpretations of pathogenicity	Hereditary cancer-predisposing syndrome|not provided|not specified|Von Hippel-Lindau syndrome,Erythrocytosis,familial,2|Von Hippel-Lindau syndrome	15	Jul 15,2021	3.98e-06	yes	GCGATGCCTCCAGGTTGTCCGGAGCCTAGTCAAGCCTGAGA	0	3	2
221911|NM_000051.4(ATM):c.6198+1G>A	chr11 : 108316114	ATM	+	G>A	splice donor variant	Pathogenic/Likely pathogenic	Hereditary cancer-predisposing syndrome|Hereditary breast and ovarian cancer syndrome|not provided|Ataxia-telangiectasia syndrome	7	Mar 12,2020	3.98e-06	no	GCCAGGCAGGAATCATTCAGGTACATTTTTTCCCAGATTTG	0	6	0
223184|NM_000551.4(VHL):c.320G>A (p.Arg107His)	chr3 : 10142167	VHL	+	G>A	missense variant	Pathogenic/Likely pathogenic	Von Hippel-Lindau syndrome|Hereditary cancer-predisposing syndrome|Erythrocytosis,familial,2,Von Hippel-Lindau syndrome	3	Mar 05,2020	NA	yes	GCTGCCGCCTGGCACGGGCCGCCGCATCCACAGCTACCGAG	0	3	1
223186|NM_000551.4(VHL):c.332G>A (p.Ser111Asn)	chr3 : 10142179	VHL	+	G>A	missense variant	Pathogenic	Von Hippel-Lindau syndrome|Hereditary cancer-predisposing syndrome	3	Feb 05,2016	NA	yes	CACGGGCCGCCGCATCCACAGCTACCGAGGTACGGGCCCGG	0	5	3
224561|NM_004329.3(BMPR1A):c.1508G>A (p.Cys503Tyr)	chr10 : 86923628	BMPR1A	+	G>A	missense variant	Conflicting interpretations of pathogenicity	Hereditary cancer-predisposing syndrome	2	Apr 11,2019	NA	yes	TTTGAAGCTAATGTCAGAATGCTGGGCCCACAATCCAGCCT	2	5	3
225887|NM_177438.3(DICER1):c.4050+1G>A	chr14 : 95103345	DICER1	-	G>A	splice donor variant	Pathogenic/Likely pathogenic	Pineoblastoma|Hereditary cancer-predisposing syndrome|not provided|DICER1-related pleuropulmonary blastoma cancer predisposition syndrome	4	Jul 01,2019	NA	no	CATATATGAGAAGCAAAAAGGTAAGAGATGATTTTTTTATT	0	12	0
229063|NM_001042492.3(NF1):c.5509G>A (p.Asp1837Asn)	chr17 : 31327739	NF1	+	G>A	missense variant	Conflicting interpretations of pathogenicity	not specified|Neurofibromatosis,type 1|Hereditary cancer-predisposing syndrome	3	Aug 22,2019	7.96e-06	yes	GCTGGGAACTGTCACAGCCCGACTCTATCCCCCAACACACC	0	4	2
229768|NM_000051.4(ATM):c.8584+1G>A	chr11 : 108345909	ATM	+	G>A	splice donor variant	Likely pathogenic	Hereditary cancer-predisposing syndrome|Ataxia-telangiectasia syndrome	2	Dec 18,2017	NA	no	TGTAGCTACTTCTTCTATTGGTAATCTTCTTGTACATATAG	0	3	1
229852|NM_001042492.3(NF1):c.3941G>A (p.Trp1314Ter)	chr17 : 31235988	NF1	+	G>A	nonsense	Pathogenic	Hereditary cancer-predisposing syndrome	1	Jan 16,2015	NA	yes	TGTGATCACATCCTCTGATTGGCAACATGTTAGCTTTGAAG	2	4	0
230045|NM_017841.4(SDHAF2):c.347G>A (p.Trp116Ter)	chr11 : 61438090	SDHAF2	+	G>A	nonsense	Conflicting interpretations of pathogenicity	Hereditary cancer-predisposing syndrome|Hereditary Paraganglioma-Pheochromocytoma Syndromes|not provided	3	Jan 24,2020	NA	yes	TAACGAGCCTAGTAATGACTGGGATATTTACTACTGGGCCA	0	7	5
230070|NM_003000.3(SDHB):c.587G>A (p.Cys196Tyr)	chr1 : 17024028	SDHB	-	G>A	missense variant	Pathogenic	Hereditary cancer-predisposing syndrome|Paragangliomas 4|not provided|Hereditary Paraganglioma-Pheochromocytoma Syndromes|Pheochromocytoma,Paragangliomas 4,Gastrointestinal stromal tumor	5	Oct 09,2020	NA	yes	TGCCTGCTGTAGCACCAGCTGCCCCAGCTACTGGTGGAACG	0	5	0
230285|NM_000546.6(TP53):c.158G>A (p.Trp53Ter)	chr17 : 7676211	TP53	-	G>A	nonsense	Pathogenic	Hereditary cancer-predisposing syndrome|Li-Fraumeni syndrome|Neoplasm of ovary	3	Jan 03,2019	NA	yes	CCCGGACGATATTGAACAATGGTTCACTGAAGACCCAGGTC	0	8	0
230315|NM_000051.4(ATM):c.496+1G>A	chr11 : 108235835	ATM	+	G>A	splice donor variant	Likely pathogenic	Hereditary cancer-predisposing syndrome|Ataxia-telangiectasia syndrome	2	Sep 09,2020	NA	no	ATCTCAGCAACAGTGGTTAGGTATGTTTTGAAGGTTGTTGT	0	4	0
230610|NM_000038.6(APC):c.3146G>A (p.Trp1049Ter)	chr5 : 112838740	APC	+	G>A	nonsense	Pathogenic	Hereditary cancer-predisposing syndrome|Familial adenomatous polyposis 1|not specified	3	Dec 23,2018	NA	yes	TCCTTCACAGAATGAAAGATGGGCAAGACCCAAACACATAA	0	9	0
230743|NM_000051.4(ATM):c.5798G>A (p.Trp1933Ter)	chr11 : 108310195	ATM	+	G>A	nonsense	Pathogenic/Likely pathogenic	Hereditary cancer-predisposing syndrome|Ataxia-telangiectasia syndrome|not provided	4	Oct 16,2020	NA	yes	AATTTTTAATGATGCTTTCTGGCTGGATTTAAATTATCTAG	0	3	1
230851|NM_000051.4(ATM):c.331+5G>A	chr11 : 108229328	ATM	+	G>A	synonymous variant	Pathogenic/Likely pathogenic	Hereditary cancer-predisposing syndrome|Ataxia-telangiectasia syndrome|not provided	7	May 30,2020	4.01e-06	yes	AAATGTGCAAACAGAAGTAAGTGATGTTATAAATTATAAAT	0	9	1
230924|NM_002485.5(NBN):c.2071-1G>A	chr8 : 89943367	NBN	-	G>A	splice acceptor variant	Likely pathogenic	not provided|Hereditary cancer-predisposing syndrome|Microcephaly,normal intelligence and immunodeficiency	5	Oct 23,2020	NA	yes	ACTACTTTTATTATTCAATAGGTCACATATCCTGGAGCAGG	0	7	0
230938|NM_001042492.3(NF1):c.5812+1G>A	chr17 : 31330499	NF1	+	G>A	splice donor variant	Pathogenic	Hereditary cancer-predisposing syndrome|Neurofibromatosis,type 1	2	Jun 20,2019	NA	yes	TTCTGGATTTAGCAAATCTAGTAAGTAATGATAATTTTCTT	0	10	1
231146|NM_000546.6(TP53):c.1101-1G>A	chr17 : 7669691	TP53	-	G>A	splice acceptor variant	Conflicting interpretations of pathogenicity	Hereditary cancer-predisposing syndrome|Li-Fraumeni syndrome|Li-Fraumeni syndrome 1|not provided	4	Feb 10,2017	NA	yes	CCCTGCTTCTGTCTCCTACAGCCACCTGAAGTCCAAAAAGG	0	5	0
231277|NM_000051.4(ATM):c.3078-1G>A	chr11 : 108272531	ATM	+	G>A	splice acceptor variant	Pathogenic/Likely pathogenic	Hereditary cancer-predisposing syndrome|Ataxia-telangiectasia syndrome|not provided	5	Oct 08,2020	7.97e-06	yes	GGAAAACTTACTTGATTTCAGGCATCTAACAAAGGAGAGGA	0	6	1
231433|NM_004329.3(BMPR1A):c.1328G>A (p.Arg443His)	chr10 : 86921681	BMPR1A	+	G>A	missense variant	Conflicting interpretations of pathogenicity	Hereditary cancer-predisposing syndrome|Juvenile polyposis syndrome|Juvenile Polyposis	3	Aug 26,2020	NA	yes	CATTTGGGAGATGGCTCGTCGTTGTATCACAGGAGGTGGGA	2	4	0
231535|NM_000051.4(ATM):c.332-1G>A	chr11 : 108235669	ATM	+	G>A	splice acceptor variant	Likely pathogenic	Hereditary cancer-predisposing syndrome|not provided	2	Oct 19,2018	4e-06	yes	TATTTGTTTATTTTGAAATAGGAGCACCTAGGCTAAAATGT	0	7	1
232169|NM_004168.4(SDHA):c.1794+1G>A	chr5 : 251469	SDHA	+	G>A	splice donor variant	Likely pathogenic	Hereditary cancer-predisposing syndrome|Paragangliomas 5,Mitochondrial complex II deficiency,nuclear type 1	2	Feb 28,2019	NA	no	ATGCCAGGGAAGACTACAAGGTGGGCCTTCTCACCACGCCC	0	5	1
232869|NM_000179.3(MSH6):c.2331G>A (p.Trp777Ter)	chr2 : 47800314	MSH6	+	G>A	nonsense	Pathogenic	Hereditary cancer-predisposing syndrome	1	Nov 13,2017	NA	no	AAGCGGCTCCTAAAGCAATGGCTTTGTGCCCCACTCTGTAA	0	5	2
232870|NM_000051.4(ATM):c.1066-1G>A	chr11 : 108248932	ATM	+	G>A	splice acceptor variant	Likely pathogenic	Hereditary cancer-predisposing syndrome	1	Jul 15,2015	NA	yes	GGATTTATTTTTATTTTACAGGTTTTTAATGAAGATACCAG	0	5	0
232910|NM_000051.4(ATM):c.8585-1G>A	chr11 : 108347278	ATM	+	G>A	splice acceptor variant	Likely pathogenic	Hereditary cancer-predisposing syndrome	1	Jul 13,2015	NA	yes	GTTTGTTTCTTTTTTCTCCAGTTGGTTACATACTTGGACTT	0	3	1
232929|NM_005359.6(SMAD4):c.297G>A (p.Trp99Ter)	chr18 : 51048733	SMAD4	+	G>A	nonsense	Pathogenic	Hereditary cancer-predisposing syndrome	1	Jul 17,2015	NA	no	GTGATCTATGCCCGTCTCTGGAGGTGGCCTGATCTTCACAA	0	1	1
233026|NM_001042492.3(NF1):c.5269-1G>A	chr17 : 31327498	NF1	+	G>A	splice acceptor variant	Pathogenic	Hereditary cancer-predisposing syndrome|Neurofibromatosis,type 1	2	Jun 06,2020	NA	yes	CCCGTCACCACCACTTTCCAGGTTGGTTCTACTGCTGTCCA	0	3	0
233078|NM_000051.4(ATM):c.5319+1G>A	chr11 : 108301790	ATM	+	G>A	splice donor variant	Likely pathogenic	Hereditary cancer-predisposing syndrome	1	Jul 23,2015	NA	no	TTAGAACATCAAGAAAAAAGGTCTCTTAAGTAATAAATGTT	0	10	0
233182|NM_000051.4(ATM):c.5497-1G>A	chr11 : 108304674	ATM	+	G>A	splice acceptor variant	Likely pathogenic	Hereditary cancer-predisposing syndrome|not provided	3	Oct 23,2020	NA	yes	GGATTTGTTTGTATATTCTAGGTGAAAACTGACTTTTGTCA	0	7	0
233631|NM_000314.8(PTEN):c.371G>A (p.Cys124Tyr)	chr10 : 87933130	PTEN	+	G>A	missense variant	Likely pathogenic	Hereditary cancer-predisposing syndrome|PTEN hamartoma tumor syndrome	2	Oct 05,2016	NA	yes	TCATGTTGCAGCAATTCACTGTAAAGCTGGAAAGGGACGAA	1	7	3
233650|NM_000546.6(TP53):c.273G>A (p.Trp91Ter)	chr17 : 7676096	TP53	-	G>A	nonsense	Pathogenic	Hereditary cancer-predisposing syndrome|Li-Fraumeni syndrome|not provided|Neoplasm of ovary|Li-Fraumeni syndrome 1	6	Dec 15,2020	NA	no	CCTGCACCAGCCCCCTCCTGGCCCCTGTCATCTTCTGTCCC	0	1	0
233663|NM_005359.6(SMAD4):c.1088G>A (p.Cys363Tyr)	chr18 : 51065555	SMAD4	+	G>A	missense variant	Conflicting interpretations of pathogenicity	Hereditary cancer-predisposing syndrome|Juvenile polyposis syndrome	2	Feb 01,2019	NA	yes	TTCTGGAGGAGATCGCTTTTGTTTGGGTCAACTCTCCAATG	0	3	2
233720|NM_001042492.3(NF1):c.1528-1G>A	chr17 : 31219004	NF1	+	G>A	splice acceptor variant	Likely pathogenic	Hereditary cancer-predisposing syndrome	1	Sep 04,2015	NA	yes	GTTTCCTTTTTTTCCTTGCAGAATCCAAGAAAACAGGGGCC	0	7	2
233758|NM_000051.4(ATM):c.3576+1G>A	chr11 : 108281169	ATM	+	G>A	splice donor variant	Likely pathogenic	Hereditary cancer-predisposing syndrome	1	Sep 10,2015	NA	no	AACCTCACCTTGTGAAAAAGGTATATATGGATGAGTATTTT	0	9	0
233765|NM_000051.4(ATM):c.2930G>A (p.Cys977Tyr)	chr11 : 108271259	ATM	+	G>A	missense variant	Conflicting interpretations of pathogenicity	Hereditary cancer-predisposing syndrome|Ataxia-telangiectasia syndrome|not provided	4	Dec 23,2019	NA	yes	TTTTTACCACAGCAATGTGTGTTCTTTGTATCGTCGTGACC	0	4	0
233869|NM_001042492.3(NF1):c.5991G>A (p.Trp1997Ter)	chr17 : 31335016	NF1	+	G>A	nonsense	Pathogenic/Likely pathogenic	Hereditary cancer-predisposing syndrome|Neurofibromatosis,type 1|Juvenile myelomonocytic leukemia,Neurofibromatosis-Noonan syndrome,Neurofibromatosis,familial spinal,Café-au-lait macules with pulmonary stenosis,Neurofibromatosis,type 1	4	Jul 14,2020	NA	no	TCTATTCAAGCAAAAATATGGGGAAGCCTTGGGCAGGTATT	0	8	4
233951|NM_000546.6(TP53):c.517G>A (p.Val173Met)	chr17 : 7675095	TP53	-	G>A	missense variant	Pathogenic	Hereditary cancer-predisposing syndrome|not provided|Breast neoplasm|Pancreatic adenocarcinoma|Hepatocellular carcinoma|Malignant neoplasm of body of uterus|Carcinoma of esophagus|Lung adenocarcinoma|Squamous cell carcinoma of the head and neck|Ovarian Serous Cystadenocarcinoma|Brainstem glioma|Small cell lung carcinoma|Neoplasm of brain|Adenocarcinoma of stomach|Neoplasm of the large intestine|A…	7	Aug 28,2019	NA	yes	CACAGCACATGACGGAGGTTGTGAGGCGCTGCCCCCACCAT	0	3	0
233970|NM_000038.6(APC):c.933+1G>A	chr5 : 112815594	APC	+	G>A	splice donor variant	Pathogenic/Likely pathogenic	Hereditary cancer-predisposing syndrome|Familial adenomatous polyposis 1|Desmoid disease,hereditary,Familial adenomatous polyposis 1,Neoplasm of stomach,Carcinoma of colon,Hepatocellular carcinoma	3	Oct 31,2018	NA	no	CAAGTCATCTGGGAACCAAGGTAACAGAAGATTACAAACCC	0	10	2
234652|NM_000535.7(PMS2):c.353+1G>A	chr7 : 6003689	PMS2	-	G>A	splice donor variant	Likely pathogenic	not provided|Hereditary nonpolyposis colorectal neoplasms|Hereditary cancer-predisposing syndrome	4	Jul 20,2020	NA	no	AGCTCACTTTGTGCACTGAGGTGATACAATATTTTTATCCA	7	7	0
237932|NM_000535.7(PMS2):c.903G>A (p.Lys301=)	chr7 : 5995534	PMS2	-	G>A	non-coding transcript variant	Likely pathogenic	Hereditary nonpolyposis colorectal neoplasms|Hereditary cancer-predisposing syndrome|Lynch syndrome|not provided	4	May 04,2021	1.19e-05	yes	CGGCCTTGTGACCCAGCAAAGGTATTTAAAATTTTTTTGTG	0	10	0
237956|NM_000546.6(TP53):c.845G>A (p.Arg282Gln)	chr17 : 7673775	TP53	-	G>A	missense variant	Conflicting interpretations of pathogenicity	Li-Fraumeni syndrome|not specified|Adenocarcinoma of stomach|Glioblastoma|Squamous cell lung carcinoma|Squamous cell carcinoma of the skin|Breast neoplasm|Non-Hodgkin lymphoma|Adenocarcinoma of prostate|Renal cell carcinoma,papillary,1|Neoplasm of brain|Neoplasm of the large intestine|Lung adenocarcinoma|Carcinoma of esophagus|Hepatocellular carcinoma|Pancreatic adenocarcinoma|Squamous cell carci…	9	Nov 24,2020	3.98e-06	yes	TGCCTGTCCTGGGAGAGACCGGCGCACAGAGGAAGAGAATC	0	6	0
239428|NM_003000.3(SDHB):c.296G>A (p.Gly99Asp)	chr1 : 17028727	SDHB	-	G>A	missense variant	Likely pathogenic	Paragangliomas 4|Hereditary cancer-predisposing syndrome|Gastrointestinal stromal tumor,Paragangliomas 4,Pheochromocytoma	2	Jul 30,2020	NA	no	GTCTCTTTCAGGCATCTGTGGCTCTTGTGCAATGAACATCA	0	2	0
239658|NM_004168.4(SDHA):c.1754G>A (p.Arg585Gln)	chr5 : 251428	SDHA	+	G>A	missense variant	Conflicting interpretations of pathogenicity	Mitochondrial complex II deficiency,nuclear type 1,Paragangliomas 5|Paragangliomas 5|Hereditary cancer-predisposing syndrome	3	Sep 24,2020	7.97e-06	yes	CATCTACGGAGCAGAGGCACGGAAGGAGTCACGGGGCGCGC	1	7	2
239856|NM_004329.3(BMPR1A):c.1511G>A (p.Trp504Ter)	chr10 : 86923631	BMPR1A	+	G>A	nonsense	Pathogenic	Generalized juvenile polyposis/juvenile polyposis coli|Hereditary cancer-predisposing syndrome	2	Feb 12,2019	NA	yes	GAAGCTAATGTCAGAATGCTGGGCCCACAATCCAGCCTCCA	2	6	1
240156|NM_005359.6(SMAD4):c.906G>A (p.Trp302Ter)	chr18 : 51059867	SMAD4	+	G>A	nonsense	Pathogenic	Generalized juvenile polyposis/juvenile polyposis coli|Hereditary cancer-predisposing syndrome	2	Jun 29,2018	NA	no	TTTGTTGTCTTTTCTTTAGGGCCTGTTCACAATGAGCTTGC	0	3	0
245711|NM_000546.6(TP53):c.538G>A (p.Glu180Lys)	chr17 : 7675074	TP53	-	G>A	missense variant	Likely pathogenic	not provided|Hereditary cancer-predisposing syndrome|Li-Fraumeni syndrome	4	Aug 28,2019	NA	yes	TGAGGCGCTGCCCCCACCATGAGCGCTGCTCAGATAGCGAT	0	3	0
245947|NM_000251.3(MSH2):c.366+1G>A	chr2 : 47408556	MSH2	+	G>A	splice donor variant	Pathogenic/Likely pathogenic	not provided|Lynch syndrome|Hereditary cancer-predisposing syndrome|Hereditary nonpolyposis colorectal neoplasms|Hereditary nonpolyposis colon cancer|Lynch syndrome I	7	Nov 03,2021	NA	no	ATTGGTATTTGGCATATAAGGTAATTATCTTCCTTTTTAAT	0	7	1
245972|NM_000051.4(ATM):c.7449G>A (p.Trp2483Ter)	chr11 : 108330355	ATM	+	G>A	nonsense	Pathogenic	not provided|Hereditary cancer-predisposing syndrome|Ataxia-telangiectasia syndrome	4	Feb 18,2020	1.59e-05	no	GGAGAAGAACATGATATGTGGGTATTCCGACTTTGTTCCCT	0	5	1
246090|NM_000051.4(ATM):c.1463G>A (p.Trp488Ter)	chr11 : 108250928	ATM	+	G>A	nonsense	Pathogenic	not provided|Ataxia-telangiectasia syndrome|Hereditary cancer-predisposing syndrome	5	Jun 17,2020	NA	yes	AAAACTCTGGAATAAAATTTGGTGTATTACCTTTCGTGGTA	0	8	0
246237|NM_000051.4(ATM):c.5414G>A (p.Trp1805Ter)	chr11 : 108302947	ATM	+	G>A	nonsense	Pathogenic/Likely pathogenic	not provided|Ataxia-telangiectasia syndrome|Hereditary cancer-predisposing syndrome	5	Oct 01,2020	NA	yes	AAGTGAAAATCATGACATTTGGATAAAGACACTGACTTGTG	0	9	0
24832|NM_005359.6(SMAD4):c.1082G>A (p.Arg361His)	chr18 : 51065549	SMAD4	+	G>A	missense variant	Pathogenic	JP and JP/HHT|Squamous cell carcinoma of the head and neck|Neoplasm of uterine cervix|Neoplasm of the large intestine|Lung adenocarcinoma|Breast neoplasm|Adenocarcinoma of stomach|Carcinoma of esophagus|Pancreatic adenocarcinoma|not provided|Juvenile polyposis syndrome|Hereditary cancer-predisposing syndrome|Myhre syndrome,Generalized juvenile polyposis/juvenile polyposis coli,Juvenile polyposis/…	6	Nov 20,2020	NA	yes	GGACCCTTCTGGAGGAGATCGCTTTTGTTTGGGTCAACTCT	0	3	3
24898|NM_020975.6(RET):c.1832G>A (p.Cys611Tyr)	chr10 : 43113628	RET	+	G>A	missense variant	Pathogenic	Multiple endocrine neoplasia,type 2|not provided|Hereditary cancer-predisposing syndrome	9	Sep 15,2020	NA	yes	TGGCTATGGCACCTGCAACTGCTTCCCTGAGGAGGAGAAGT	0	4	0
24901|NM_020975.6(RET):c.1853G>A (p.Cys618Tyr)	chr10 : 43113649	RET	+	G>A	missense variant	Pathogenic	Hereditary cancer-predisposing syndrome|Multiple endocrine neoplasia,type 1|Multiple endocrine neoplasia,type 2a|Medullary thyroid carcinoma|Multiple endocrine neoplasia,type 2|Multiple endocrine neoplasia,type 4|Multiple endocrine neoplasia,type 2b|not provided	6	Jan 07,2021	NA	yes	CTTCCCTGAGGAGGAGAAGTGCTTCTGCGAGCCCGAAGACA	0	5	0
254331|NM_177438.3(DICER1):c.4190G>A (p.Trp1397Ter)	chr14 : 95099796	DICER1	-	G>A	nonsense	Pathogenic	DICER1-related pleuropulmonary blastoma cancer predisposition syndrome|Hereditary cancer-predisposing syndrome	3	Jul 01,2019	NA	yes	CAAAAGCAACACAGATAAATGGGAAAAAGATGAAATGGTAA	0	12	0
254336|NM_177438.3(DICER1):c.4517G>A (p.Trp1506Ter)	chr14 : 95096403	DICER1	-	G>A	nonsense	Pathogenic	DICER1-related pleuropulmonary blastoma cancer predisposition syndrome|Hereditary cancer-predisposing syndrome	3	Jul 01,2019	NA	yes	GGATTTTGACTACAGCTCTTGGGATGCAATGTGCTATCTGG	0	5	0
265151|NM_000143.4(FH):c.1500G>A (p.Trp500Ter)	chr1 : 241497861	FH	-	G>A	nonsense	Pathogenic/Likely pathogenic	not provided|Hereditary leiomyomatosis and renal cell cancer|Hereditary cancer-predisposing syndrome	3	Aug 11,2020	NA	no	GCAGAGCAGTTTGACGAATGGGTAAAACCTAAGGACATGCT	1	8	0
265235|NM_001370259.2(MEN1):c.660G>A (p.Trp220Ter)	chr11 : 64807675	MEN1	-	G>A	nonsense	Pathogenic	not provided|Hereditary cancer-predisposing syndrome|Multiple endocrine neoplasia,type 1	3	Oct 21,2020	NA	no	TCATCCCCCCCTAAGAGCTGGCTGTACCTGAAAGGATCATA	0	5	0
265620|NM_000251.3(MSH2):c.2075G>A (p.Gly692Glu)	chr2 : 47476436	MSH2	+	G>A	missense variant	Conflicting interpretations of pathogenicity	not provided|Lynch syndrome|Hereditary cancer-predisposing syndrome|Hereditary nonpolyposis colorectal neoplasms|Carcinoma of colon	5	Jan 23,2020	NA	no	AGTACTCATGGCCCAAATTGGGTGTTTTGTGCCATGTGAGT	0	3	3
280031|NM_000314.8(PTEN):c.634+5G>A	chr10 : 87952264	PTEN	+	G>A	intron variant	Pathogenic	not provided|Hereditary cancer-predisposing syndrome|PTEN hamartoma tumor syndrome|Intellectual disability	4	Mar 22,2020	4.02e-06	yes	AGTGGCGGAACTTGCAGTAAGTGCTTGAAATTCTCATCCTT	0	6	2
281863|NM_000321.3(RB1):c.2325+5G>A	chr13 : 48465116	RB1	+	G>A	intron variant	Conflicting interpretations of pathogenicity	not provided|Hereditary cancer-predisposing syndrome	2	Jan 25,2018	NA	no	GTATGCTTCCACCAGGGTAGGTCAAAAGTATCCTTTGATTG	0	8	1
29896|NM_003000.3(SDHB):c.423+1G>A	chr1 : 17028599	SDHB	-	G>A	splice donor variant	Pathogenic	Paragangliomas 4|Hereditary cancer-predisposing syndrome|Hereditary Paraganglioma-Pheochromocytoma Syndromes|not provided|none provided|Paragangliomas 4,Gastrointestinal stromal tumor,Pheochromocytoma|Carney-Stratakis syndrome,Paragangliomas 4,Pheochromocytoma	10	Sep 10,2020	1.19e-05	yes	TGATAAAGGATCTTGTTCCCGTGAGTTTCTGCATCTCTCTG	0	1	0
30203|NM_003073.5(SMARCB1):c.1130G>A (p.Arg377His)	chr22 : 23834152	SMARCB1	+	G>A	missense variant	Conflicting interpretations of pathogenicity	Mental retardation,autosomal dominant 15|Hereditary cancer-predisposing syndrome|not provided	3	Oct 16,2019	NA	yes	CTCTTCCAGGCGGATGAGGCGTCTTGCCAACACGGCCCCGG	1	4	3
3035|NM_000051.4(ATM):c.3576G>A (p.Lys1192=)	chr11 : 108281168	ATM	+	G>A	synonymous variant	Pathogenic	Ataxia-telangiectasia syndrome|Hereditary cancer-predisposing syndrome|not provided	13	Oct 23,2020	1.59e-05	yes	GAACCTCACCTTGTGAAAAAGGTATATATGGATGAGTATTT	0	8	0
3044|NM_000051.4(ATM):c.2250G>A (p.Lys750=)	chr11 : 108256340	ATM	+	G>A	synonymous variant	Pathogenic/Likely pathogenic	Ataxia-telangiectasia syndrome|Hereditary cancer-predisposing syndrome|not provided|Ataxia-telangiectasia syndrome,Familial cancer of breast|Familial cancer of breast|Malignant tumor of breast	18	Jul 01,2021	4.39e-05	yes	GAATTATTCCAGAAAGCCAAGGTAGGAGAATTTATACTAAT	0	10	0
3047|NM_000051.4(ATM):c.496+5G>A	chr11 : 108235839	ATM	+	G>A	intron variant	Likely pathogenic	Ataxia-telangiectasia variant|Hereditary cancer-predisposing syndrome|not provided|Ataxia-telangiectasia syndrome|Hereditary breast and ovarian cancer syndrome	8	Jan 15,2021	NA	yes	CAGCAACAGTGGTTAGGTATGTTTTGAAGGTTGTTGTTTGT	0	4	0
345|NM_001042492.3(NF1):c.3113+1G>A	chr17 : 31230383	NF1	+	G>A	splice donor variant	Pathogenic	Neurofibromatosis,type 1|not provided|Neurofibromatosis,type 1,Tibial pseudoarthrosis|Hereditary cancer-predisposing syndrome	8	Oct 26,2020	3.99e-06	no	TGCCAAGAGATGAAATTTAGGTGAGTTCTCAAAAGAGCAAT	9	6	3
36523|NM_001370259.2(MEN1):c.1262G>A (p.Cys421Tyr)	chr11 : 64805122	MEN1	-	G>A	missense variant	Likely pathogenic	Multiple endocrine neoplasia,type 1|not provided|Hereditary cancer-predisposing syndrome	5	Sep 17,2020	NA	yes	GCGATTCTACGACGGCATCTGCAAATGGGAGGAGGGCAGTC	0	6	0
370215|NM_002485.5(NBN):c.171+1G>A	chr8 : 89982721	NBN	-	G>A	splice donor variant	Likely pathogenic	Microcephaly,normal intelligence and immunodeficiency|not provided|Hereditary cancer-predisposing syndrome	4	Jun 01,2020	NA	no	ACTTTTCTGTAACCAACCTGGTATGTTACTAATTTTATTTC	0	7	0
37102|NM_020975.6(RET):c.2410G>A (p.Val804Met)	chr10 : 43119548	RET	+	G>A	missense variant	Pathogenic/Likely pathogenic	Multiple endocrine neoplasia,type 2|not provided|Hereditary cancer-predisposing syndrome|Multiple endocrine neoplasia,type 2a|7 conditions|MEN2 phenotype: Unclassified|none provided	21	Oct 27,2020	0.000124678	yes	CAGGCCCGCTCCTCCTCATCGTGGAGTACGCCAAATACGGC	0	3	2
371243|NM_000051.4(ATM):c.6347+1G>A	chr11 : 108317522	ATM	+	G>A	splice donor variant	Pathogenic/Likely pathogenic	Ataxia-telangiectasia syndrome|Hereditary cancer-predisposing syndrome	4	Apr 28,2021	NA	no	GACCATTGCACTTCCGTCAGGTAAGAAATTTGACTTGATTT	0	6	0
371415|NM_002485.5(NBN):c.1846-1G>A	chr8 : 89947893	NBN	-	G>A	splice acceptor variant	Likely pathogenic	Microcephaly,normal intelligence and immunodeficiency|Hereditary cancer-predisposing syndrome	3	Oct 20,2020	NA	yes	TTTTTTATTTTATTTCTTTAGCAAGAAAATGAAATTGGGAA	NA	8	0
371428|NM_002485.5(NBN):c.2185-1G>A	chr8 : 89937076	NBN	-	G>A	splice acceptor variant	Likely pathogenic	Microcephaly,normal intelligence and immunodeficiency|Hereditary cancer-predisposing syndrome	4	Jan 09,2020	NA	yes	AAATTATGTTAATTTTGACAGGTACAAAATCAACATGCAAA	0	9	0
372482|NM_000314.8(PTEN):c.1027-1G>A	chr10 : 87965286	PTEN	+	G>A	splice acceptor variant	Pathogenic	not provided|Hereditary cancer-predisposing syndrome|PTEN hamartoma tumor syndrome|Neoplasm of ovary	5	Jun 25,2019	NA	yes	TTTTAAATTTTCTTTCTCTAGGTGAAGCTGTACTTCACAAA	0	3	1
372491|NM_020975.6(RET):c.2607+5G>A	chr10 : 43119750	RET	+	G>A	intron variant	Conflicting interpretations of pathogenicity	not provided|Multiple endocrine neoplasia,type 2a|Hereditary cancer-predisposing syndrome|Multiple endocrine neoplasia,type 2	4	Sep 30,2020	4.02e-06	yes	TCTGGCCGAGATGAAGGTGCGTGCATATGGCTCTGCACCCA	0	5	1
372522|NM_000455.5(STK11):c.735-1G>A	chr19 : 1221212	STK11	+	G>A	splice acceptor variant	Pathogenic	not provided|Hereditary cancer-predisposing syndrome|Peutz-Jeghers syndrome	3	Oct 14,2020	NA	yes	TTCCCTCCCCTCGAAATGAAGCTACAACATCACCACGGGTC	0	9	3
372756|NM_001042492.3(NF1):c.669G>A (p.Trp223Ter)	chr17 : 31181724	NF1	+	G>A	nonsense	Pathogenic	not provided|Hereditary cancer-predisposing syndrome|Neurofibromatosis,type 1	3	Aug 14,2019	NA	no	TTATAGGCATTTTGGAACTGGGTAGAAAATTATCCAGATGA	0	7	4
372785|NM_000546.6(TP53):c.731G>A (p.Gly244Asp)	chr17 : 7674232	TP53	-	G>A	missense variant	Pathogenic/Likely pathogenic	not provided|Neoplasm of the large intestine|Glioblastoma|Squamous cell lung carcinoma|Small cell lung carcinoma|Carcinoma of esophagus|Ovarian Serous Cystadenocarcinoma|Lung adenocarcinoma|Squamous cell carcinoma of the head and neck|Uterine Carcinosarcoma|Adenocarcinoma of stomach|Hepatocellular carcinoma|Malignant neoplasm of body of uterus|Neoplasm of brain|Li-Fraumeni syndrome|Hereditary can…	5	Aug 21,2020	NA	no	GTGTAACAGTTCCTGCATGGGCGGCATGAACCGGAGGCCCA	0	4	0
373724|NM_001370259.2(MEN1):c.913-1G>A	chr11 : 64806369	MEN1	-	G>A	splice acceptor variant	Pathogenic/Likely pathogenic	not provided|Hereditary cancer-predisposing syndrome	2	Oct 20,2018	NA	yes	CTCTGCCTCACCTCCATCCAGGGCATTGCCTCAGCCAAGAC	0	3	0
373947|NM_001042492.3(NF1):c.2410-1G>A	chr17 : 31229024	NF1	+	G>A	splice acceptor variant	Pathogenic	Neurofibromatosis type 6|Hereditary cancer-predisposing syndrome	2	Mar 10,2017	NA	yes	GCACAAAAATTTTGTGTTTAGGCTGCTGAAAGCCTTCACAA	6	4	0
373958|NM_001042492.3(NF1):c.2709G>A (p.Val903=)	chr17 : 31229324	NF1	+	G>A	synonymous variant	Pathogenic	Neurofibromatosis,type 1|Hereditary cancer-predisposing syndrome	4	Aug 19,2020	NA	yes	CGGCTGTTGTCCTTAATGGTGTGTAACCATGAGAAAGTGGG	5	5	2
376600|NM_000546.6(TP53):c.730G>A (p.Gly244Ser)	chr17 : 7674233	TP53	-	G>A	missense variant	Pathogenic	Lung adenocarcinoma|Ovarian Serous Cystadenocarcinoma|Squamous cell lung carcinoma|Small cell lung carcinoma|Uterine Carcinosarcoma|Neoplasm of brain|Carcinoma of esophagus|Hepatocellular carcinoma|Malignant neoplasm of body of uterus|Glioblastoma|Squamous cell carcinoma of the head and neck|Adenocarcinoma of stomach|Neoplasm of the large intestine|Hereditary cancer-predisposing syndrome|Li-Fraum…	4	Sep 17,2020	NA	no	TGTGTAACAGTTCCTGCATGGGCGGCATGAACCGGAGGCCC	0	4	0
376657|NM_000546.6(TP53):c.839G>A (p.Arg280Lys)	chr17 : 7673781	TP53	-	G>A	missense variant	Conflicting interpretations of pathogenicity	Malignant melanoma of skin|Lung adenocarcinoma|Squamous cell carcinoma of the head and neck|Squamous cell lung carcinoma|Hepatocellular carcinoma|Neoplasm of uterine cervix|Ovarian Serous Cystadenocarcinoma|Breast neoplasm|Squamous cell carcinoma of the skin|Nasopharyngeal Neoplasms|Adenocarcinoma of stomach|Uterine Carcinosarcoma|Carcinoma of esophagus|Neoplasm of brain|Acute myeloid leukemia|Tr…	4	Mar 16,2020	NA	yes	TGTTTGTGCCTGTCCTGGGAGAGACCGGCGCACAGAGGAAG	0	3	0
376662|NM_000546.6(TP53):c.644G>A (p.Ser215Asn)	chr17 : 7674887	TP53	-	G>A	missense variant	Conflicting interpretations of pathogenicity	Pancreatic adenocarcinoma|Hepatocellular carcinoma|Acute myeloid leukemia|Ovarian Serous Cystadenocarcinoma|Carcinoma of esophagus|Breast neoplasm|Small cell lung carcinoma|Lung adenocarcinoma|Adenocarcinoma of stomach|Hereditary cancer-predisposing syndrome|Li-Fraumeni syndrome	3	Sep 03,2018	NA	yes	CAGAAACACTTTTCGACATAGTGTGGTGGTGCCCTATGAGC	NA	3	0
379336|NM_000546.6(TP53):c.673-1G>A	chr17 : 7674291	TP53	-	G>A	splice acceptor variant	Pathogenic	not provided|Hereditary cancer-predisposing syndrome|Li-Fraumeni syndrome	5	Jan 01,2020	NA	yes	TGGGCCTGTGTTATCTCCTAGGTTGGCTCTGACTGTACCAC	0	2	0
381625|NM_001370259.2(MEN1):c.467G>A (p.Gly156Asp)	chr11 : 64808078	MEN1	-	G>A	missense variant	Conflicting interpretations of pathogenicity	not provided|Multiple endocrine neoplasia,type 1|Hereditary cancer-predisposing syndrome	3	Nov 01,2016	NA	no	CACCAAATTGGACAGCTCCGGTGTGGCCTTTGCTGTGGTTG	0	2	0
388610|NM_004168.4(SDHA):c.150+1G>A	chr5 : 223569	SDHA	+	G>A	splice donor variant	Conflicting interpretations of pathogenicity	not provided|Mitochondrial complex II deficiency,nuclear type 1,Paragangliomas 5|Hereditary cancer-predisposing syndrome	5	Mar 11,2021	1.59e-05	yes	CTGCTAAAGTTTCAGATTCCGTAAGTTCATGCTTTTTGTTC	10	5	0
401|NM_017841.4(SDHAF2):c.232G>A (p.Gly78Arg)	chr11 : 61437820	SDHAF2	+	G>A	missense variant	Pathogenic	Paragangliomas 2|Hereditary cancer-predisposing syndrome|not provided|Hereditary Paraganglioma-Pheochromocytoma Syndromes	5	Oct 13,2020	NA	no	TCTATGAGAGCAGAAAGAGGGGAATGTTGGAAAACTGCATT	0	8	7
404489|NM_001042492.3(NF1):c.6147+1G>A	chr17 : 31336474	NF1	+	G>A	splice donor variant	Pathogenic	Neurofibromatosis,type 1|Hereditary cancer-predisposing syndrome|not provided	4	Sep 02,2019	NA	no	TGAAATTGGTTTCAAGCAAGGTAATCACTTTTCTTTTGCCT	0	7	1
404599|NM_001042492.3(NF1):c.6704+1G>A	chr17 : 31337881	NF1	+	G>A	splice donor variant	Pathogenic	Neurofibromatosis,type 1|Hereditary cancer-predisposing syndrome|not provided	5	Nov 15,2019	NA	no	TGGACAGAACTAGCTCAAAGGTATGTCCTAAATTAAATATA	0	7	1
407590|NM_000051.4(ATM):c.8269G>A (p.Val2757Met)	chr11 : 108343222	ATM	+	G>A	missense variant	Conflicting interpretations of pathogenicity	Ataxia-telangiectasia syndrome|Hereditary cancer-predisposing syndrome|Familial cancer of breast|not provided	4	Apr 30,2020	NA	no	TATTTAATCTGTAACTCCAGGTGGTTCCCCTCTCTCAGCGA	0	3	0
407645|NM_000051.4(ATM):c.8880G>A (p.Trp2960Ter)	chr11 : 108365111	ATM	+	G>A	nonsense	Pathogenic	Ataxia-telangiectasia syndrome|Hereditary cancer-predisposing syndrome|not provided	3	Oct 20,2021	NA	no	TATGATCCACTCTTTGACTGGACCATGAATCCTTTGAAAGC	0	5	3
407705|NM_000051.4(ATM):c.662+1G>A	chr11 : 108244119	ATM	+	G>A	splice donor variant	Likely pathogenic	Ataxia-telangiectasia syndrome|Hereditary cancer-predisposing syndrome	2	Mar 05,2020	NA	no	AAGGCTATTCAGTGTGCGAGGTAATCTAATCTCTTTTTCTT	0	6	0
407707|NM_000051.4(ATM):c.4110-1G>A	chr11 : 108288976	ATM	+	G>A	splice acceptor variant	Pathogenic/Likely pathogenic	Ataxia-telangiectasia syndrome|Hereditary cancer-predisposing syndrome|Familial cancer of breast	4	Apr 02,2020	NA	yes	TTTTTCCCTTAACTCTGTTAGGGATTTGGATCCTGCTCCTA	1	5	1
409140|NM_000264.5(PTCH1):c.1526G>A (p.Gly509Asp)	chr9 : 95476835	PTCH1	-	G>A	missense variant	Pathogenic	Gorlin syndrome|Hereditary cancer-predisposing syndrome	2	Jun 30,2020	NA	no	TTTGCCATTTCTCGCTCTTGGTGTTGGTGTGGATGATGTTT	0	0	0
409220|NM_000264.5(PTCH1):c.3152G>A (p.Trp1051Ter)	chr9 : 95458029	PTCH1	-	G>A	nonsense	Pathogenic	Gorlin syndrome|Hereditary cancer-predisposing syndrome	2	Jul 15,2016	NA	yes	TGTCTTCCTTCTGAACCCCTGGACGGCCGGGATCATTGTGA	0	3	0
410398|NM_000179.3(MSH6):c.2735G>A (p.Trp912Ter)	chr2 : 47800718	MSH6	+	G>A	nonsense	Pathogenic	Hereditary nonpolyposis colorectal neoplasms|Hereditary cancer-predisposing syndrome|not provided	3	Jan 15,2020	NA	yes	GACTGTAGAATTGAACCGATGGGATACAGCCTTTGACCATG	0	6	0
411344|NM_000038.6(APC):c.834G>A (p.Gln278=)	chr5 : 112801383	APC	+	G>A	synonymous variant	Likely pathogenic	Familial adenomatous polyposis 1|Hereditary cancer-predisposing syndrome|not provided	3	Oct 23,2020	NA	yes	GCAACTTCTGGTAATGGTCAGGTAAATAAATTATTTTATCA	0	9	0
411416|NM_000038.6(APC):c.1312+5G>A	chr5 : 112819349	APC	+	G>A	intron variant	Pathogenic	Familial adenomatous polyposis 1|Hereditary cancer-predisposing syndrome|not provided|Familial multiple polyposis syndrome	4	May 21,2020	NA	yes	CAGGACAAAAATCCAAGTATGTTCTCTATAGTGTACATCGT	0	6	0
411469|NM_000038.6(APC):c.532-8G>A	chr5 : 112780782	APC	+	G>A	intron variant	Pathogenic/Likely pathogenic	Familial adenomatous polyposis 1|Carcinoma of colon|Hereditary cancer-predisposing syndrome	3	Nov 14,2016	NA	yes	GATACTTTTTTATTATTTGTGGTTTTAGTTTTCCTTACAAA	0	3	1
411494|NM_000038.6(APC):c.2096G>A (p.Trp699Ter)	chr5 : 112837690	APC	+	G>A	nonsense	Pathogenic	Familial adenomatous polyposis 1|Hereditary cancer-predisposing syndrome	2	Sep 14,2019	NA	yes	TAAAGACCAGGAAGCATTATGGGACATGGGGGCAGTTAGCA	0	6	3
412357|NM_004168.4(SDHA):c.778G>A (p.Gly260Arg)	chr5 : 230883	SDHA	+	G>A	missense variant	Likely pathogenic	Mitochondrial complex II deficiency,nuclear type 1,Paragangliomas 5|Hereditary cancer-predisposing syndrome	2	Oct 11,2020	3.98e-06	yes	CTATTGTTTCCAGAGGCTACGGGCGCACCTACTTCAGCTGC	0	5	2
418434|NM_000314.8(PTEN):c.209+1G>A	chr10 : 87925558	PTEN	+	G>A	splice donor variant	Pathogenic	Hereditary cancer-predisposing syndrome|not provided|Meningioma,familial|PTEN hamartoma tumor syndrome	4	Jan 29,2021	NA	yes	CATTACAAGATATACAATCTGTAAGTATGTTTTCTTATTTG	0	7	4
419140|NM_001370259.2(MEN1):c.446-1G>A	chr11 : 64808100	MEN1	-	G>A	splice acceptor variant	Pathogenic	not provided|Hereditary cancer-predisposing syndrome	2	Oct 18,2019	NA	yes	CATTACCTCCCCCTTCCACAGGCACCAAATTGGACAGCTCC	0	6	0
419454|NM_000546.6(TP53):c.836G>A (p.Gly279Glu)	chr17 : 7673784	TP53	-	G>A	missense variant	Pathogenic/Likely pathogenic	not provided|Hereditary cancer-predisposing syndrome|not specified|Neoplasm of ovary|Squamous cell carcinoma of the head and neck	6	Feb 21,2020	NA	no	GCGTGTTTGTGCCTGTCCTGGGAGAGACCGGCGCACAGAGG	0	3	0
419970|NM_000321.3(RB1):c.607+1G>A	chr13 : 48349024	RB1	+	G>A	splice donor variant	Pathogenic	not provided|Hereditary cancer-predisposing syndrome|Hereditary nonpolyposis colorectal cancer type 4	3	Apr 23,2021	NA	no	CACATTTTTATTAGCTAAAGGTAAGTTCATTATATTTATTA	0	7	1
420075|NM_001042492.3(NF1):c.801G>A (p.Trp267Ter)	chr17 : 31182578	NF1	+	G>A	nonsense	Pathogenic	not provided|Neurofibromatosis,type 1|not specified|Hereditary cancer-predisposing syndrome	5	May 21,2021	NA	no	AAACGTAAAGCAGCAGTTTGGCCACTACAAATCATTCTCCT	0	7	1
420123|NM_000179.3(MSH6):c.3140G>A (p.Trp1047Ter)	chr2 : 47801123	MSH6	+	G>A	nonsense	Pathogenic	not provided|Hereditary cancer-predisposing syndrome	2	Aug 09,2019	NA	yes	TGATAAAAATTACAAGGACTGGCAGTCTGCTGTAGAGTGTA	0	5	0
420133|NM_000546.6(TP53):c.853G>A (p.Glu285Lys)	chr17 : 7673767	TP53	-	G>A	missense variant	Pathogenic/Likely pathogenic	not provided|Hereditary cancer-predisposing syndrome|Li-Fraumeni syndrome|Poly (ADP-Ribose) polymerase inhibitor response|Familial cancer of breast	5	Nov 03,2021	NA	yes	CTGGGAGAGACCGGCGCACAGAGGAAGAGAATCTCCGCAAG	0	8	0
420659|NM_000546.6(TP53):c.159G>A (p.Trp53Ter)	chr17 : 7676210	TP53	-	G>A	nonsense	Pathogenic	not provided|Hereditary cancer-predisposing syndrome|Li-Fraumeni syndrome	3	Sep 12,2019	NA	no	CCGGACGATATTGAACAATGGTTCACTGAAGACCCAGGTCC	0	7	0
422321|NM_000535.7(PMS2):c.163+1G>A	chr7 : 6005891	PMS2	-	G>A	splice donor variant	Likely pathogenic	not provided|Hereditary cancer-predisposing syndrome	4	Oct 14,2019	NA	no	TGCTGGTGCCACTAATATTGGTAAGTTTGGGAGAGTTTTAA	14	6	0
427614|NM_000314.8(PTEN):c.209+5G>A	chr10 : 87925562	PTEN	+	G>A	intron variant	Pathogenic	Hereditary cancer-predisposing syndrome|Cowden syndrome 1|PTEN hamartoma tumor syndrome|not provided	4	Sep 23,2020	NA	yes	ACAAGATATACAATCTGTAAGTATGTTTTCTTATTTGTATG	0	5	2
427616|NM_000314.8(PTEN):c.210-1G>A	chr10 : 87931045	PTEN	+	G>A	splice acceptor variant	Pathogenic	Hereditary cancer-predisposing syndrome|not provided|Cowden syndrome 1|PTEN hamartoma tumor syndrome	5	Aug 20,2019	NA	yes	ACTTTTAAACTTTTCTTTTAGTTGTGCTGAAAGACATTATG	0	3	1
428007|NM_001370259.2(MEN1):c.1102G>A (p.Ala368Thr)	chr11 : 64805718	MEN1	-	G>A	missense variant	Likely pathogenic	Hereditary cancer-predisposing syndrome	1	Sep 17,2014	NA	yes	ACAAGGAGTTCTTTGAAGTAGCCAATGATGTCATCCCCAAC	0	6	0
428008|NM_001370259.2(MEN1):c.1064G>A (p.Arg355Gln)	chr11 : 64805756	MEN1	-	G>A	missense variant	Conflicting interpretations of pathogenicity	Hereditary cancer-predisposing syndrome|not provided|Multiple endocrine neoplasia,type 1	3	Jun 16,2019	NA	yes	TCACAGCTACAACTACTGCCGGGAAGACGAGGAGATCTACA	0	7	0
428018|NM_001370259.2(MEN1):c.1022G>A (p.Trp341Ter)	chr11 : 64806259	MEN1	-	G>A	nonsense	Pathogenic	Hereditary cancer-predisposing syndrome|Multiple endocrine neoplasia,type 1	2	Dec 10,2019	NA	yes	GCGGGAAGCCCTGCAGGCCTGGGCGGACACGGCCACTGTCA	0	3	0
428024|NM_001370259.2(MEN1):c.703G>A (p.Glu235Lys)	chr11 : 64807632	MEN1	-	G>A	missense variant	Likely pathogenic	Hereditary cancer-predisposing syndrome	1	Feb 08,2019	NA	no	TGCGCTGTGACCGCAAGATGGAGGTGGCGTTCATGGTGTGT	0	4	0
428029|NM_001370259.2(MEN1):c.133G>A (p.Glu45Lys)	chr11 : 64809977	MEN1	-	G>A	missense variant	Pathogenic/Likely pathogenic	Hereditary cancer-predisposing syndrome|Multiple endocrine neoplasia,type 1	2	Jun 11,2020	NA	no	CCTTGGTGCTGGGCTTCGTGGAGCATTTTCTGGCTGTCAAC	0	2	0
428031|NM_001370259.2(MEN1):c.841G>A (p.Gly281Arg)	chr11 : 64807082	MEN1	-	G>A	missense variant	Likely pathogenic	Hereditary cancer-predisposing syndrome	1	Feb 10,2014	NA	yes	CTAGGTACCCCATGGCCTTAGGGAACCTGGCAGATCTAGAG	0	4	0
428045|NM_001370259.2(MEN1):c.825-1G>A	chr11 : 64807099	MEN1	-	G>A	splice acceptor variant	Likely pathogenic	Hereditary cancer-predisposing syndrome	1	Oct 06,2014	NA	yes	TGAATTATGATCCTTTCCTAGGTACCCCATGGCCTTAGGGA	0	3	0
428077|NM_001370259.2(MEN1):c.1269G>A (p.Trp423Ter)	chr11 : 64805115	MEN1	-	G>A	nonsense	Pathogenic	Hereditary cancer-predisposing syndrome|not provided	2	Aug 16,2017	NA	no	TACGACGGCATCTGCAAATGGGAGGAGGGCAGTCCCACGCC	0	6	0
428081|NM_001370259.2(MEN1):c.783+1G>A	chr11 : 64807551	MEN1	-	G>A	splice donor variant	Pathogenic	Hereditary cancer-predisposing syndrome|Metastatic pancreatic neuroendocrine tumours|not specified|Multiple endocrine neoplasia,type 1	4	Aug 05,2019	3.98e-06	no	AGCTTCTGCAGCTGCAGCAGGTGAGGGCTGAGCCAATGGGG	0	4	0
428116|NM_000038.6(APC):c.1548G>A (p.Lys516=)	chr5 : 112827247	APC	+	G>A	synonymous variant	Pathogenic	Hereditary cancer-predisposing syndrome	1	May 22,2019	NA	yes	TTTGGAGATGTAGCCAACAAGGTATGTTTTTATAACATGTA	0	6	3
428125|NM_000038.6(APC):c.1958+1G>A	chr5 : 112835166	APC	+	G>A	splice donor variant	Pathogenic	Hereditary cancer-predisposing syndrome|Carcinoma of colon|Familial adenomatous polyposis 1|not provided	4	May 03,2021	NA	no	GCTACAAATGAGGACCACAGGTATATATAGAGTTTTATATT	0	9	3
428128|NM_000038.6(APC):c.1958G>A (p.Arg653Lys)	chr5 : 112835165	APC	+	G>A	missense variant	Pathogenic/Likely pathogenic	Hereditary cancer-predisposing syndrome|Familial adenomatous polyposis 1|not provided|Carcinoma of colon	4	Jul 03,2020	NA	yes	AGCTACAAATGAGGACCACAGGTATATATAGAGTTTTATAT	0	8	3
428186|NM_000038.6(APC):c.3083G>A (p.Ser1028Asn)	chr5 : 112838677	APC	+	G>A	missense variant	Conflicting interpretations of pathogenicity	Hereditary cancer-predisposing syndrome|Familial adenomatous polyposis 1	2	Feb 20,2019	NA	yes	AGATACACCAATAAATTATAGTCTTAAATATTCAGATGAGC	0	10	10
428225|NM_000314.8(PTEN):c.380G>A (p.Gly127Glu)	chr10 : 87933139	PTEN	+	G>A	missense variant	Likely pathogenic	Hereditary cancer-predisposing syndrome	1	Oct 22,2015	NA	no	AGCAATTCACTGTAAAGCTGGAAAGGGACGAACTGGTGTAA	1	8	5
428256|NM_000314.8(PTEN):c.493G>A (p.Gly165Arg)	chr10 : 87952118	PTEN	+	G>A	missense variant	Pathogenic	Hereditary cancer-predisposing syndrome|not provided|PTEN hamartoma tumor syndrome	4	Nov 22,2019	NA	no	CTTTTTTTTCTGTCCACCAGGGAGTAACTATTCCCAGTCAG	0	6	2
428287|NM_000179.3(MSH6):c.3646G>A (p.Gly1216Arg)	chr2 : 47805707	MSH6	+	G>A	missense variant	Likely pathogenic	Hereditary cancer-predisposing syndrome	1	Sep 01,2020	NA	yes	TGGTGCTTGTGGATGAATTAGGTAAGACATTAAACTTCTCA	0	8	2
428291|NM_000179.3(MSH6):c.3172+1G>A	chr2 : 47801156	MSH6	+	G>A	splice donor variant	Pathogenic	Hereditary cancer-predisposing syndrome|Hereditary nonpolyposis colorectal neoplasms	2	Sep 25,2017	NA	no	AGAGTGTATCGCAGTGTTGGGTAAGACTTTGAACAAGCTTG	0	4	1
428346|NM_000179.3(MSH6):c.1115G>A (p.Trp372Ter)	chr2 : 47799098	MSH6	+	G>A	nonsense	Pathogenic	Hereditary cancer-predisposing syndrome	1	Dec 03,2018	NA	yes	GTATCATGAAACTTTAGAATGGCTTAAGGAGGAAAAGAGAA	0	7	2
428361|NM_000179.3(MSH6):c.3722G>A (p.Cys1241Tyr)	chr2 : 47806279	MSH6	+	G>A	missense variant	Conflicting interpretations of pathogenicity	Hereditary cancer-predisposing syndrome|Lynch syndrome	2	Feb 07,2018	NA	yes	ACTTGCTGAGACTATAAAATGTCGTACATTATTTTCAACTC	0	9	0
428387|NM_000179.3(MSH6):c.3173-1G>A	chr2 : 47803419	MSH6	+	G>A	splice acceptor variant	Likely pathogenic	Hereditary cancer-predisposing syndrome	1	Aug 10,2015	NA	yes	TTTTACCCTCTCTTTTAACAGATGTTTTACTGTGCCTGGCT	0	5	1
428412|NM_000179.3(MSH6):c.2910G>A (p.Trp970Ter)	chr2 : 47800893	MSH6	+	G>A	nonsense	Pathogenic	Hereditary cancer-predisposing syndrome|not provided	3	Jan 08,2020	NA	no	TGTAGGACCATAGTCTATTGGGGGATTGGTAGGAACCGTTA	0	4	3
428477|NM_000251.3(MSH2):c.2074G>A (p.Gly692Arg)	chr2 : 47476435	MSH2	+	G>A	missense variant	Pathogenic/Likely pathogenic	Hereditary cancer-predisposing syndrome|Hereditary nonpolyposis colorectal neoplasms	3	Jun 02,2020	NA	yes	TAGTACTCATGGCCCAAATTGGGTGTTTTGTGCCATGTGAG	0	3	2
428517|NM_000251.3(MSH2):c.1510+1G>A	chr2 : 47463155	MSH2	+	G>A	splice donor variant	Likely pathogenic	Hereditary cancer-predisposing syndrome|Lynch syndrome|Lynch-like syndrome	3	Jun 27,2018	3.98e-06	no	AAGTGCAGCCAGAGATCTTGGTAAGAATGGGTCATTGGAGG	0	7	1
428556|NM_000251.3(MSH2):c.2635-1G>A	chr2 : 47482778	MSH2	+	G>A	splice acceptor variant	Pathogenic	Hereditary cancer-predisposing syndrome	1	Jan 30,2019	NA	yes	GGACATTCACATGTGTTTCAGCAAGGTGAAAAAATTATTCA	0	7	0
428669|NM_000321.3(RB1):c.1345G>A (p.Gly449Arg)	chr13 : 48379606	RB1	+	G>A	missense variant	Pathogenic	Hereditary cancer-predisposing syndrome|Retinoblastoma	2	Feb 17,2020	NA	yes	GTTTGTAGCGATACAAACTTGGAGTTCGCTTGTATTACCGA	0	6	0
428677|NM_000321.3(RB1):c.1389+5G>A	chr13 : 48379655	RB1	+	G>A	intron variant	Pathogenic	Hereditary cancer-predisposing syndrome	1	Jan 24,2018	NA	yes	ATCCATGCTTAAATCAGTAAGTTAAAAACAATATAAAAAAA	0	13	0
428678|NM_000321.3(RB1):c.940-1G>A	chr13 : 48367493	RB1	+	G>A	splice acceptor variant	Pathogenic	Hereditary cancer-predisposing syndrome|Retinoblastoma	2	Aug 25,2020	NA	yes	CAGTGACTTTTTTCTTTCAAGGTTGAAAATCTTTCTAAACG	0	6	0
428698|NM_000321.3(RB1):c.2107-1G>A	chr13 : 48463730	RB1	+	G>A	splice acceptor variant	Likely pathogenic	Hereditary cancer-predisposing syndrome	1	Oct 01,2014	NA	yes	TTACATCAATTTATTTACTAGATTATGATGTGTTCCATGTA	0	6	1
428699|NM_000321.3(RB1):c.1466G>A (p.Cys489Tyr)	chr13 : 48380209	RB1	+	G>A	missense variant	Conflicting interpretations of pathogenicity	Hereditary cancer-predisposing syndrome|Retinoblastoma	2	Dec 11,2019	NA	yes	TCATATGTCTTTATTGGCGTGCGCTCTTGAGGTTGTAATGG	0	2	1
428703|NM_000321.3(RB1):c.2520+5G>A	chr13 : 48473395	RB1	+	G>A	intron variant	Pathogenic/Likely pathogenic	Hereditary cancer-predisposing syndrome|Retinoblastoma	2	Feb 02,2020	NA	yes	TGGTGAATCATTCGGGGTGAGTATTTTCTTTCTATGAAATA	0	2	0
428727|NM_000321.3(RB1):c.380+1G>A	chr13 : 48342715	RB1	+	G>A	splice donor variant	Pathogenic	Hereditary cancer-predisposing syndrome|Retinoblastoma	2	Aug 20,2020	NA	no	CAGAAAAACATAGAAATCAGGTAAAGTTTCTTGTATAAATA	0	8	0
428730|NM_000321.3(RB1):c.380G>A (p.Ser127Asn)	chr13 : 48342714	RB1	+	G>A	missense variant	Likely pathogenic	Hereditary cancer-predisposing syndrome|not provided	2	Mar 02,2020	NA	yes	ACAGAAAAACATAGAAATCAGGTAAAGTTTCTTGTATAAAT	0	9	0
428734|NM_000321.3(RB1):c.264+1G>A	chr13 : 48307407	RB1	+	G>A	splice donor variant	Pathogenic	Hereditary cancer-predisposing syndrome	1	May 16,2016	NA	no	CATCTGTGGATGGAGTATTGGTAAGGATTTTCTTAAAACGT	0	5	0
428736|NM_000321.3(RB1):c.1498+1G>A	chr13 : 48380242	RB1	+	G>A	splice donor variant	Likely pathogenic	Hereditary cancer-predisposing syndrome	1	May 27,2020	NA	yes	TGTAATGGCCACATATAGCAGTAAGTTAAATTTTCATAAAT	0	10	0
428742|NM_000321.3(RB1):c.2489+1G>A	chr13 : 48465369	RB1	+	G>A	splice donor variant	Pathogenic	Hereditary cancer-predisposing syndrome|not provided	2	Mar 26,2021	NA	no	AAAATGACTCCAAGATCAAGGTGTGTGTTTTCTCTTTAGGG	0	5	1
428755|NM_000455.5(STK11):c.920+1G>A	chr19 : 1222007	STK11	+	G>A	splice donor variant	Pathogenic/Likely pathogenic	Hereditary cancer-predisposing syndrome|Peutz-Jeghers syndrome	2	Jul 02,2018	NA	no	CGGCAGATCCGGCAGCACAGGTGAGCGGCCCCTGGGGGCAG	0	4	1
428787|NM_000455.5(STK11):c.290+1G>A	chr19 : 1207204	STK11	+	G>A	splice donor variant	Pathogenic	Hereditary cancer-predisposing syndrome|Peutz-Jeghers syndrome	2	Jul 27,2017	NA	yes	GGGGAGGCCAACGTGAAGAAGTAAGTATGGCTTGCTGGGGT	0	8	1
428813|NM_000551.4(VHL):c.250G>A (p.Val84Met)	chr3 : 10142097	VHL	+	G>A	missense variant	Conflicting interpretations of pathogenicity	Hereditary cancer-predisposing syndrome|Erythrocytosis,familial,2,Von Hippel-Lindau syndrome|Von Hippel-Lindau syndrome	3	Feb 16,2019	4.38e-06	yes	GCAATCGCAGTCCGCGCGTCGTGCTGCCCGTATGGCTCAAC	0	0	0
428815|NM_000264.5(PTCH1):c.201+1G>A	chr9 : 95508160	PTCH1	-	G>A	splice donor variant	Likely pathogenic	Hereditary cancer-predisposing syndrome	1	Jul 22,2013	NA	no	CTCTGGAGCAGATTTCCAAGGTGCATTTCAGACTCTCTCCT	0	5	0
428824|NM_000264.5(PTCH1):c.1379G>A (p.Trp460Ter)	chr9 : 95477671	PTCH1	-	G>A	nonsense	Pathogenic	Hereditary cancer-predisposing syndrome|Gorlin syndrome	2	Jul 29,2019	NA	yes	CTGTCTAACCATGCTGCGCTGGGACTGCTCCAAGTCCCAGG	0	2	0
428838|NM_000264.5(PTCH1):c.3499G>A (p.Gly1167Arg)	chr9 : 95449891	PTCH1	-	G>A	missense variant	Likely pathogenic	Hereditary cancer-predisposing syndrome	1	Sep 27,2015	NA	yes	CCATCCTCGGCGTTCTCAATGGGCTGGTTTTGCTTCCCGTG	0	2	0
428846|NM_000264.5(PTCH1):c.2190G>A (p.Trp730Ter)	chr9 : 95468811	PTCH1	-	G>A	nonsense	Pathogenic	Hereditary cancer-predisposing syndrome|Gorlin syndrome	2	Mar 31,2020	NA	no	GAGCCCCCCTGTACGAAGTGGACACTCTCATCTTTTGCTGA	0	6	0
428849|NM_000264.5(PTCH1):c.394+1G>A	chr9 : 95506406	PTCH1	-	G>A	splice donor variant	Pathogenic	Hereditary cancer-predisposing syndrome|not provided|Gorlin syndrome	3	Oct 02,2020	NA	no	GGAGGAGCTGTGGGTGGAAGGTAAGAGCGCCCGCCGCGGCG	0	5	0
428868|NM_000546.6(TP53):c.993G>A (p.Gln331=)	chr17 : 7673535	TP53	-	G>A	synonymous variant	Likely pathogenic	Hereditary cancer-predisposing syndrome|not provided|Li-Fraumeni syndrome	3	Feb 22,2021	NA	yes	GGAGAATATTTCACCCTTCAGGTACTAAGTCTTGGGACCTC	0	5	0
428884|NM_000546.6(TP53):c.313G>A (p.Gly105Ser)	chr17 : 7676056	TP53	-	G>A	missense variant	Likely pathogenic	Hereditary cancer-predisposing syndrome|Li-Fraumeni syndrome	2	Jun 11,2020	NA	no	CTTCCCAGAAAACCTACCAGGGCAGCTACGGTTTCCGTCTG	0	6	0
428890|NM_000546.6(TP53):c.438G>A (p.Trp146Ter)	chr17 : 7675174	TP53	-	G>A	nonsense	Pathogenic	Hereditary cancer-predisposing syndrome|Li-Fraumeni syndrome|Neoplasm of ovary	3	Aug 25,2020	NA	no	ACCTGCCCTGTGCAGCTGTGGGTTGATTCCACACCCCCGCC	0	3	0
428908|NM_000546.6(TP53):c.559+1G>A	chr17 : 7675052	TP53	-	G>A	splice donor variant	Pathogenic/Likely pathogenic	Hereditary cancer-predisposing syndrome|11 conditions|not provided|Li-Fraumeni syndrome	6	Jan 19,2021	NA	no	GCGCTGCTCAGATAGCGATGGTGAGCAGCTGGGGCTGGAGA	0	5	0
428916|NM_003000.3(SDHB):c.287G>A (p.Gly96Asp)	chr1 : 17028736	SDHB	-	G>A	missense variant	Conflicting interpretations of pathogenicity	Hereditary cancer-predisposing syndrome|Hereditary Paraganglioma-Pheochromocytoma Syndromes|Paragangliomas 4,Gastrointestinal stromal tumor,Pheochromocytoma|Paragangliomas 4	4	Apr 16,2019	7.96e-06	no	TAAATGTGTGTCTCTTTCAGGCATCTGTGGCTCTTGTGCAA	0	2	0
428923|NM_003000.3(SDHB):c.654G>A (p.Trp218Ter)	chr1 : 17022719	SDHB	-	G>A	nonsense	Pathogenic	Hereditary cancer-predisposing syndrome|not provided	2	May 09,2018	NA	no	GTTTTCCAGGCCTATCGCTGGATGATTGACTCCAGAGATGA	0	4	0
428925|NM_003000.3(SDHB):c.73-1G>A	chr1 : 17044889	SDHB	-	G>A	splice acceptor variant	Pathogenic/Likely pathogenic	Hereditary cancer-predisposing syndrome|Gastrointestinal stromal tumor,Paragangliomas 4,Pheochromocytoma|not provided	3	Sep 15,2020	NA	yes	GTGAACTTTAAAAAATTTCAGGCCTCCCGAGGAGCCCAGAC	0	7	0
428927|NM_003000.3(SDHB):c.72+1G>A	chr1 : 17053947	SDHB	-	G>A	splice donor variant	Pathogenic	Hereditary cancer-predisposing syndrome	1	Jun 28,2018	4.12e-06	no	TTGGCGGAGCCTGCCTGCAGGTGAGTCCTGGAGCCTCAGAG	0	2	0
428931|NM_003000.3(SDHB):c.424-1G>A	chr1 : 17027866	SDHB	-	G>A	splice acceptor variant	Pathogenic/Likely pathogenic	Hereditary cancer-predisposing syndrome|Gastrointestinal stromal tumor,Paragangliomas 4,Pheochromocytoma	2	Oct 15,2019	NA	yes	TCTTCTTCCTCTTAACCACAGGATTTGAGCAACTTCTATGC	0	7	0
428932|NM_003000.3(SDHB):c.3G>A (p.Met1Ile)	chr1 : 17054017	SDHB	-	G>A	initiatior codon variant	Pathogenic/Likely pathogenic	Hereditary cancer-predisposing syndrome|Paragangliomas 4|Gastrointestinal stromal tumor,Paragangliomas 4,Pheochromocytoma	2	Aug 24,2017	NA	yes	CTGACGTCAGGAGCCAAGATGGCGGCGGTGGTCGCCCTCTC	0	4	0
428935|NM_003001.5(SDHC):c.387G>A (p.Trp129Ter)	chr1 : 161356822	SDHC	+	G>A	nonsense	Pathogenic/Likely pathogenic	Hereditary cancer-predisposing syndrome|not provided|Gastrointestinal stromal tumor,Paragangliomas 3	4	Jan 22,2020	NA	no	CCTCTCATGTATCATACCTGGAATGGGATCCGACACTTGGT	2	6	3
428939|NM_003002.4(SDHD):c.314G>A (p.Trp105Ter)	chr11 : 112089011	SDHD	+	G>A	nonsense	Pathogenic	Hereditary cancer-predisposing syndrome|Pheochromocytoma,Carney-Stratakis syndrome,Cowden syndrome 3,Paragangliomas 1	2	Feb 14,2019	NA	yes	CCTCACTCTTCATGGTCACTGGCAAGTATAGCAATTCCAAA	0	6	2
428940|NM_001042492.3(NF1):c.1063-13G>A	chr17 : 31201024	NF1	+	G>A	intron variant	Conflicting interpretations of pathogenicity	Hereditary cancer-predisposing syndrome|Neurofibromatosis,type 1	3	Jan 20,2020	NA	yes	AAAGGCTTTTGTTTTCTGTTGGGGTTTTTATAGAACCTGCT	2	1	0
428951|NM_001042492.3(NF1):c.3870+1G>A	chr17 : 31235773	NF1	+	G>A	splice donor variant	Pathogenic/Likely pathogenic	Hereditary cancer-predisposing syndrome|Neurofibromatosis,type 1	2	Aug 08,2019	NA	no	TAATGACATTCTGTTTCAAGGTTTGTATCATTCATTTTGTG	5	4	1
428962|NM_001042492.3(NF1):c.1278G>A (p.Trp426Ter)	chr17 : 31206257	NF1	+	G>A	nonsense	Pathogenic	Hereditary cancer-predisposing syndrome	1	May 13,2015	NA	no	TAGTCCGCATTGGATTGGTGGCCTAAGATTGATGCTGTGTA	0	4	0
428978|NM_001042492.3(NF1):c.2088G>A (p.Trp696Ter)	chr17 : 31226521	NF1	+	G>A	nonsense	Pathogenic	Hereditary cancer-predisposing syndrome	1	Dec 22,2015	NA	no	GCCCTGTACATGTTTCTGTGGAACCCTGACACTGAAGCTGT	4	4	1
428997|NM_001042492.3(NF1):c.5609+1G>A	chr17 : 31327840	NF1	+	G>A	splice donor variant	Pathogenic	Hereditary cancer-predisposing syndrome|Neurofibromatosis,type 1	2	Feb 06,2020	NA	no	AGTTCTGACCCGAGTTTACGGTAGGTTTTTTAAAATTCTCT	0	3	0
428998|NM_001042492.3(NF1):c.1062G>A (p.Lys354=)	chr17 : 31200595	NF1	+	G>A	synonymous variant	Pathogenic/Likely pathogenic	Hereditary cancer-predisposing syndrome|Neurofibromatosis,type 1	2	Oct 02,2020	NA	yes	TCCATGGTGGTTGATCTTAAGGTAACATGCTTATTCTTTCT	2	6	2
429007|NM_001042492.3(NF1):c.662G>A (p.Trp221Ter)	chr17 : 31181717	NF1	+	G>A	nonsense	Pathogenic	Hereditary cancer-predisposing syndrome|none provided	2	Aug 25,2020	NA	yes	TCTTTATTTATAGGCATTTTGGAACTGGGTAGAAAATTATC	0	5	1
429013|NM_001042492.3(NF1):c.1796G>A (p.Trp599Ter)	chr17 : 31223518	NF1	+	G>A	nonsense	Pathogenic	Hereditary cancer-predisposing syndrome|Neurofibromatosis,type 1	2	Nov 09,2019	NA	yes	TAGCACAGAAATTCTCAAGTGGTTGCGGGAAATATTGATCT	1	5	2
429062|NM_000051.4(ATM):c.8879G>A (p.Trp2960Ter)	chr11 : 108365110	ATM	+	G>A	nonsense	Pathogenic	Ataxia-telangiectasia syndrome|Hereditary cancer-predisposing syndrome	3	Feb 26,2020	NA	yes	ATATGATCCACTCTTTGACTGGACCATGAATCCTTTGAAAG	0	5	1
429076|NM_000051.4(ATM):c.5177+1G>A	chr11 : 108299886	ATM	+	G>A	splice donor variant	Pathogenic	Hereditary cancer-predisposing syndrome|Ataxia-telangiectasia syndrome	3	Aug 09,2019	NA	no	AACACACTGGTAGAAGATTGGTGAGTATTTATTGATACCTT	0	7	0
429080|NM_000051.4(ATM):c.7032G>A (p.Trp2344Ter)	chr11 : 108327701	ATM	+	G>A	nonsense	Pathogenic	Hereditary cancer-predisposing syndrome|Ataxia-telangiectasia syndrome	2	Jul 02,2020	1.19e-05	no	CTGAGGGTTTGTGGCAACTGGTTAGCAGAAACGTGCTTAGA	0	7	0
429091|NM_004329.3(BMPR1A):c.67G>A (p.Gly23Arg)	chr10 : 86876085	BMPR1A	+	G>A	missense variant	Likely pathogenic	Hereditary cancer-predisposing syndrome	1	Dec 20,2013	NA	yes	TCATCATTTCTCGTGTTCAAGGTAAATCAGTGTTCATTTTA	0	6	0
429096|NM_004329.3(BMPR1A):c.1460G>A (p.Trp487Ter)	chr10 : 86923493	BMPR1A	+	G>A	nonsense	Pathogenic	Hereditary cancer-predisposing syndrome	1	Jan 13,2016	NA	yes	GCCAATTGTGTCTAATCGGTGGAACAGTGATGAAGTGAGTG	2	6	1
429097|NM_004329.3(BMPR1A):c.458G>A (p.Trp153Ter)	chr10 : 86900054	BMPR1A	+	G>A	nonsense	Pathogenic	Hereditary cancer-predisposing syndrome	1	Mar 22,2019	NA	yes	TTTTGATGGCAGCATTCGATGGCTGGTTTTGCTCATTTCTA	1	3	0
429133|NM_177438.3(DICER1):c.4140G>A (p.Trp1380Ter)	chr14 : 95099846	DICER1	-	G>A	nonsense	Pathogenic/Likely pathogenic	Hereditary cancer-predisposing syndrome|not provided	2	Aug 10,2015	NA	no	TTTGATCCCCCTGTGAATTGGCTTCCTCCTGGTTATGTAGT	0	2	0
429148|NM_177438.3(DICER1):c.1907+1G>A	chr14 : 95115666	DICER1	-	G>A	splice donor variant	Pathogenic/Likely pathogenic	Hereditary cancer-predisposing syndrome|not provided|DICER1-related pleuropulmonary blastoma cancer predisposition syndrome	3	Oct 02,2020	NA	no	GCCATTGGACACATCAATAGGTATGGCATCATATCATTTGT	0	8	0
429159|NM_177438.3(DICER1):c.5364+1G>A	chr14 : 95093887	DICER1	-	G>A	splice donor variant	Likely pathogenic	Hereditary cancer-predisposing syndrome	1	Jun 27,2019	NA	no	TGCAAGGAATGGATTCTGAGGTTAGTGCTGTTCAAAACGAT	0	3	0
429162|NM_177438.3(DICER1):c.2040+1G>A	chr14 : 95113091	DICER1	-	G>A	splice donor variant	Pathogenic	Hereditary cancer-predisposing syndrome	1	Dec 31,2019	NA	yes	CTCTTCGAGCCTCCATTGTTGTAAGTTTAGAAGAAGAAATG	0	5	0
429164|NM_177438.3(DICER1):c.2256+1G>A	chr14 : 95111316	DICER1	-	G>A	splice donor variant	Pathogenic	Hereditary cancer-predisposing syndrome	1	May 09,2018	NA	yes	GGCAGTGCTACCCAAAAGCAGTTAGTATTGGTTAGAACAGA	0	7	0
429174|NM_000143.4(FH):c.1094G>A (p.Ser365Asn)	chr1 : 241504056	FH	-	G>A	missense variant	Likely pathogenic	Hereditary cancer-predisposing syndrome|Fumarase deficiency	2	Mar 23,2020	NA	yes	GCCTGAAAATGAACCAGGAAGCAGTATCATGCCAGGTAATC	0	8	0
431976|NM_001042492.3(NF1):c.1721G>A (p.Ser574Asn)	chr17 : 31221929	NF1	+	G>A	missense variant	Pathogenic/Likely pathogenic	not provided|Neurofibromatosis,type 1|Hereditary cancer-predisposing syndrome|Neurofibromatosis type 6	5	Nov 30,2020	NA	yes	AGAAACATTTTGGGAGATTAGGTATATGTACTTTTATTTTT	2	6	2
433627|NM_000038.6(APC):c.1779G>A (p.Trp593Ter)	chr5 : 112834986	APC	+	G>A	nonsense	Pathogenic	not provided|Hereditary cancer-predisposing syndrome|Familial adenomatous polyposis 1	3	Jan 01,2020	NA	no	AGCGTATTGAGTGCCTTATGGAATTTGTCAGCACATTGCAC	0	4	2
43598|NM_000551.4(VHL):c.208G>A (p.Glu70Lys)	chr3 : 10142055	VHL	+	G>A	missense variant	Pathogenic/Likely pathogenic	Von Hippel-Lindau syndrome|Hereditary cancer-predisposing syndrome|Erythrocytosis,familial,2,Von Hippel-Lindau syndrome	7	Apr 01,2020	4.36e-06	yes	TGCGCTCGGTGAACTCGCGCGAGCCCTCCCAGGTCATCTTC	0	4	1
438436|NM_003002.4(SDHD):c.314+1G>A	chr11 : 112089012	SDHD	+	G>A	splice donor variant	Pathogenic/Likely pathogenic	Hereditary Paraganglioma-Pheochromocytoma Syndromes|Carney-Stratakis syndrome,Pheochromocytoma,Paragangliomas 1,Cowden syndrome 3|Hereditary cancer-predisposing syndrome	3	Oct 09,2018	NA	no	CTCACTCTTCATGGTCACTGGCAAGTATAGCAATTCCAAAT	0	6	2
44646|NM_003000.3(SDHB):c.600G>A (p.Trp200Ter)	chr1 : 17024015	SDHB	-	G>A	nonsense	Pathogenic/Likely pathogenic	Hereditary Paraganglioma-Pheochromocytoma Syndromes|Hereditary cancer-predisposing syndrome|Paragangliomas 4	3	May 11,2018	NA	no	ACCAGCTGCCCCAGCTACTGGTGGAACGGAGACAAATATCT	0	5	0
449208|NM_000535.7(PMS2):c.2275+1G>A	chr7 : 5978595	PMS2	-	G>A	splice donor variant	Pathogenic	not provided|Hereditary cancer-predisposing syndrome	4	Jun 11,2019	NA	no	TTTTGTTATCGATGAAAATGGTAAGTTATTAATTAGAACTA	1	9	0
449776|NM_000249.4(MLH1):c.1667G>A (p.Ser556Asn)	chr3 : 37040294	MLH1	+	G>A	missense variant	Pathogenic/Likely pathogenic	not provided|Hereditary cancer-predisposing syndrome|Hereditary nonpolyposis colorectal neoplasms|Lynch syndrome I|Lynch-like syndrome	5	Feb 12,2020	NA	yes	TCTCAACACCACCAAGCTTAGGTAAATCAGCTGAGTGTGTG	0	8	0
450786|NM_000535.7(PMS2):c.3G>A (p.Met1Ile)	chr7 : 6009017	PMS2	-	G>A	initiatior codon variant	Pathogenic	not provided|Hereditary nonpolyposis colorectal neoplasms|Hereditary cancer-predisposing syndrome	3	Nov 13,2020	NA	yes	GGATCGGGTGTTGCATCCATGGAGCGAGCTGAGAGCTCGAG	0	4	0
450839|NM_004168.4(SDHA):c.563G>A (p.Arg188Gln)	chr5 : 225989	SDHA	+	G>A	missense variant	Conflicting interpretations of pathogenicity	not provided|Mitochondrial complex II deficiency,nuclear type 1,Paragangliomas 5|Hereditary cancer-predisposing syndrome	3	Mar 09,2021	1.19e-05	yes	AAAGGGCGGGCAGGCCCATCGGTGCTGCTGTGTGGCTGATC	10	2	1
451773|NM_000051.4(ATM):c.8152-1G>A	chr11 : 108335844	ATM	+	G>A	splice acceptor variant	Pathogenic/Likely pathogenic	not provided|Hereditary cancer-predisposing syndrome|Ataxia-telangiectasia syndrome	4	Jul 07,2021	3.99e-06	yes	TCATGCTTAATTATTCTGAAGGGCCGTGATGACCTGAGACA	0	4	1
453751|NM_000051.4(ATM):c.8851G>A (p.Val2951Ile)	chr11 : 108365082	ATM	+	G>A	missense variant	Conflicting interpretations of pathogenicity	Ataxia-telangiectasia syndrome|Hereditary cancer-predisposing syndrome|not provided	3	Jan 28,2021	NA	no	CATATGTTCTCTCTGTTTAGGTCCTTCTATATGATCCACTC	0	3	0
455398|NM_000249.4(MLH1):c.1667+1G>A	chr3 : 37040295	MLH1	+	G>A	splice donor variant	Pathogenic/Likely pathogenic	Hereditary nonpolyposis colorectal neoplasms|Hereditary cancer-predisposing syndrome|Malignant tumor of colon	4	Oct 21,2019	NA	no	CTCAACACCACCAAGCTTAGGTAAATCAGCTGAGTGTGTGA	0	7	0
455692|NM_000535.7(PMS2):c.220G>A (p.Gly74Arg)	chr7 : 6004002	PMS2	-	G>A	missense variant	Conflicting interpretations of pathogenicity	Hereditary nonpolyposis colorectal neoplasms|Lynch syndrome|Hereditary cancer-predisposing syndrome	3	Mar 15,2019	NA	yes	AAGTTTCAGACAATGGATGTGGGGTAGAAGAAGAAAACTTC	11	7	0
457679|NM_001042492.3(NF1):c.4110+1G>A	chr17 : 31249120	NF1	+	G>A	splice donor variant	Pathogenic	Neurofibromatosis,type 1|Hereditary cancer-predisposing syndrome	2	Feb 23,2019	3.98e-06	no	TGTGCCACTGTTTATACCAGGTATGCTTACAGTTAGAGATT	0	6	1
458565|NM_000546.6(TP53):c.783-1G>A	chr17 : 7673838	TP53	-	G>A	splice acceptor variant	Pathogenic	Li-Fraumeni syndrome|Hereditary cancer-predisposing syndrome|not provided	3	Aug 28,2019	NA	yes	CTCTTTTCCTATCCTGAGTAGTGGTAATCTACTGGGACGGA	0	6	0
458566|NM_000546.6(TP53):c.796G>A (p.Gly266Arg)	chr17 : 7673824	TP53	-	G>A	missense variant	Conflicting interpretations of pathogenicity	Li-Fraumeni syndrome|Hereditary cancer-predisposing syndrome|Neoplasm of ovary	3	Aug 19,2019	NA	no	TGAGTAGTGGTAATCTACTGGGACGGAACAGCTTTGAGGTG	0	7	0
461561|NM_002485.5(NBN):c.3G>A (p.Met1Ile)	chr8 : 89984559	NBN	-	G>A	initiatior codon variant	Conflicting interpretations of pathogenicity	Microcephaly,normal intelligence and immunodeficiency|Hereditary cancer-predisposing syndrome	2	Oct 29,2020	NA	yes	CCCTGAGGAGCCGGACCGATGTGGAAACTGCTGCCCGCCGC	0	5	0
464582|NM_004655.4(AXIN2):c.1908-1G>A	chr17 : 65536554	AXIN2	-	G>A	splice acceptor variant	Likely pathogenic	Oligodontia-colorectal cancer syndrome|Hereditary cancer-predisposing syndrome	2	Oct 02,2020	8.2e-06	yes	CTCTGCTCATTCCTTGTTTAGTGCCCAAAGCACAAAAAAGG	0	4	0
475026|NM_015450.3(POT1):c.1164-1G>A	chr7 : 124841179	POT1	-	G>A	splice acceptor variant	Conflicting interpretations of pathogenicity	Melanoma,cutaneous malignant,susceptibility to,10|Hereditary cancer-predisposing syndrome	2	Oct 21,2020	NA	yes	TTTCATTGCCAATAATTTTAGGCAAGAAGTTCCACATGAGG	0	9	0
478991|NM_000051.4(ATM):c.4909+1G>A	chr11 : 108295060	ATM	+	G>A	splice donor variant	Pathogenic	Hereditary cancer-predisposing syndrome|Ataxia-telangiectasia syndrome	3	Aug 29,2020	7.96e-06	no	CATTATGAGAGCTTCTCAGGGTGCTAATTTTAAATGACATG	0	3	0
479051|NM_000051.4(ATM):c.3403-1G>A	chr11 : 108280994	ATM	+	G>A	splice acceptor variant	Likely pathogenic	Hereditary cancer-predisposing syndrome	1	Nov 30,2016	NA	yes	TTTTTTTAATTTCTTTTTAAGTCCCATAGTGCTGAGAACCC	0	4	0
479066|NM_000051.4(ATM):c.8418+5G>A	chr11 : 108343376	ATM	+	G>A	intron variant	Conflicting interpretations of pathogenicity	Hereditary cancer-predisposing syndrome|Ataxia-telangiectasia syndrome	2	Apr 01,2020	7.97e-06	yes	CCAAAAGAAAATGATGGTGAGTGACACCCAAAATTAAAGGT	0	7	0
479894|NM_000179.3(MSH6):c.315G>A (p.Trp105Ter)	chr2 : 47790981	MSH6	+	G>A	nonsense	Pathogenic	Hereditary cancer-predisposing syndrome	1	Nov 21,2017	NA	no	AAGATGGAGGGTTACCCCTGGTGGCCTTGTCTGGTTTACAA	0	1	0
480045|NM_002485.5(NBN):c.2184+1G>A	chr8 : 89943252	NBN	-	G>A	splice donor variant	Likely pathogenic	Hereditary cancer-predisposing syndrome|Microcephaly,normal intelligence and immunodeficiency	2	Aug 20,2018	NA	no	GGCTAAGGCAGGAAATGGAGGTTAGTAGGAAGTGAGGCCCA	0	8	0
480057|NM_002485.5(NBN):c.1502G>A (p.Trp501Ter)	chr8 : 89953587	NBN	-	G>A	nonsense	Pathogenic/Likely pathogenic	Hereditary cancer-predisposing syndrome|Familial cancer of breast|not provided|Microcephaly,normal intelligence and immunodeficiency	4	Oct 26,2021	NA	yes	ACCTGCTACACCCTCATTGTGGAAAAATAAGGAGCAGCATC	0	8	0
480091|NM_001042492.3(NF1):c.7869+1G>A	chr17 : 31357091	NF1	+	G>A	splice donor variant	Pathogenic	Hereditary cancer-predisposing syndrome|not provided|Neurofibromatosis,type 1	3	Sep 17,2019	3.99e-06	yes	CGCTGCTTCTTACTGTTCTAGTAAGGATTTCCCCTTTTTGA	0	5	0
480206|NM_001042492.3(NF1):c.479G>A (p.Arg160Lys)	chr17 : 31163376	NF1	+	G>A	missense variant	Likely pathogenic	Hereditary cancer-predisposing syndrome	1	Jul 26,2017	NA	yes	CTTTAGTCGCATTTCTACCAGGTTAGTGTGTAAATCCACAT	0	4	1
480809|NM_003000.3(SDHB):c.643-1G>A	chr1 : 17022731	SDHB	-	G>A	splice acceptor variant	Likely pathogenic	Hereditary cancer-predisposing syndrome	1	Mar 20,2018	NA	yes	TAATCATCCCTGGTTTTCCAGGCCTATCGCTGGATGATTGA	0	2	0
480903|NM_000249.4(MLH1):c.1791G>A (p.Trp597Ter)	chr3 : 37047578	MLH1	+	G>A	nonsense	Pathogenic	Hereditary cancer-predisposing syndrome|Hereditary nonpolyposis colorectal neoplasms|Lynch-like syndrome	3	Sep 16,2019	3.98e-06	no	GATAGTCCAGAGAGTGGCTGGACAGAGGAAGATGGTCCCAA	0	7	0
480961|NM_000546.6(TP53):c.738G>A (p.Met246Ile)	chr17 : 7674225	TP53	-	G>A	missense variant	Conflicting interpretations of pathogenicity	Hereditary cancer-predisposing syndrome|Li-Fraumeni syndrome	2	Aug 23,2018	NA	yes	AGTTCCTGCATGGGCGGCATGAACCGGAGGCCCATCCTCAC	0	4	0
481003|NM_000546.6(TP53):c.376-1G>A	chr17 : 7675237	TP53	-	G>A	splice acceptor variant	Pathogenic/Likely pathogenic	Hereditary cancer-predisposing syndrome|not provided|Neoplasm of ovary|Li-Fraumeni syndrome|Lip and oral cavity carcinoma	6	May 03,2021	NA	yes	GTCTCCTTCCTCTTCCTACAGTACTCCCCTGCCCTCAACAA	0	3	0
481091|NM_000051.4(ATM):c.186-1G>A	chr11 : 108229177	ATM	+	G>A	splice acceptor variant	Likely pathogenic	Hereditary cancer-predisposing syndrome|Ataxia-telangiectasia syndrome	2	Oct 20,2018	NA	yes	TTGCATTTTGTTTTCTTGAAGATTTTTACAGAAATATATTC	0	5	0
481243|NM_000051.4(ATM):c.1178G>A (p.Trp393Ter)	chr11 : 108249045	ATM	+	G>A	nonsense	Pathogenic	Hereditary cancer-predisposing syndrome	1	May 10,2016	NA	yes	GAAGAAAATAGAACTAGGCTGGGAAGTAATAAAAGATCACC	0	8	0
481271|NM_000051.4(ATM):c.5762+1G>A	chr11 : 108307985	ATM	+	G>A	splice donor variant	Likely pathogenic	Hereditary cancer-predisposing syndrome|Ataxia-telangiectasia syndrome	2	Sep 09,2020	NA	no	TACATGAGAAGACAAAAGAGGTAATGTAATGAGTGTTGCTT	0	10	0
481354|NM_000051.4(ATM):c.73-1G>A	chr11 : 108227775	ATM	+	G>A	splice acceptor variant	Likely pathogenic	Hereditary cancer-predisposing syndrome|Ataxia-telangiectasia syndrome	2	May 07,2019	NA	yes	TTATTTCCTTTTTATTTTCAGAAAGAAGTTGAGAAATTTAA	0	7	0
482244|NM_000038.6(APC):c.136-1G>A	chr5 : 112766325	APC	+	G>A	splice acceptor variant	Likely pathogenic	Hereditary cancer-predisposing syndrome|Familial adenomatous polyposis 1	3	Feb 25,2020	NA	yes	ATATTGTGTTCTTTTTAACAGGAAGTACTTAAACAACTACA	0	7	0
482304|NM_000038.6(APC):c.7512G>A (p.Trp2504Ter)	chr5 : 112843106	APC	+	G>A	nonsense	Pathogenic	Hereditary cancer-predisposing syndrome	1	Jan 29,2016	NA	no	TCTGTTCAGGCTGGTGGATGGCGAAAACTCCCACCTAATCT	0	5	1
482651|NM_000051.4(ATM):c.7928-1G>A	chr11 : 108333885	ATM	+	G>A	splice acceptor variant	Likely pathogenic	Hereditary cancer-predisposing syndrome|Ataxia-telangiectasia syndrome	2	Aug 15,2018	NA	yes	TCTCTTCATTTTTAAATACAGAAGGCATAAATATTCCAGCA	0	11	0
482869|NM_004329.3(BMPR1A):c.68-1G>A	chr10 : 86890061	BMPR1A	+	G>A	splice acceptor variant	Pathogenic	Hereditary cancer-predisposing syndrome	1	May 26,2020	NA	yes	AAATTCCATATTTGAATGCAGGACAGAATCTGGATAGTATG	0	7	0
483664|NM_000251.3(MSH2):c.1661G>A (p.Ser554Asn)	chr2 : 47466808	MSH2	+	G>A	missense variant	Pathogenic/Likely pathogenic	Hereditary cancer-predisposing syndrome|Hereditary nonpolyposis colorectal neoplasms|Lynch syndrome I	3	Apr 02,2020	NA	yes	TGGTGTTAAATTTACCAACAGGTTTGCAAGTCGTTATTATA	0	6	0
483724|NM_000251.3(MSH2):c.1759G>A (p.Gly587Ser)	chr2 : 47471062	MSH2	+	G>A	missense variant	Likely pathogenic	Hereditary cancer-predisposing syndrome|Hereditary nonpolyposis colorectal neoplasms	2	Aug 10,2020	NA	yes	AAATTGTCAATATTTCTTCAGGTAAACTTAATAGAACTAAT	0	7	1
483802|NM_000179.3(MSH6):c.4002-1G>A	chr2 : 47806778	MSH6	+	G>A	splice acceptor variant	Likely pathogenic	Hereditary cancer-predisposing syndrome	1	Apr 22,2016	NA	yes	TTTTTTTTTTTTAATTTTAAGGGAAGTTTGCCTGGCTAGTG	0	6	0
483949|NM_002485.5(NBN):c.1124G>A (p.Trp375Ter)	chr8 : 89958725	NBN	-	G>A	nonsense	Pathogenic	Hereditary cancer-predisposing syndrome	1	Jan 25,2016	3.98e-06	yes	ATCAGAGCAAGCAGATACATGGTAAAGCTTCTTCATTACCG	0	7	0
483957|NM_002485.5(NBN):c.320+1G>A	chr8 : 89981374	NBN	-	G>A	splice donor variant	Likely pathogenic	Hereditary cancer-predisposing syndrome|Microcephaly,normal intelligence and immunodeficiency	2	Apr 05,2016	NA	no	GTGTTTGGAAGTAAATTCAGGTAAGACATTTTAAAATTGAT	0	8	0
484015|NM_001042492.3(NF1):c.4725-1G>A	chr17 : 31265228	NF1	+	G>A	splice acceptor variant	Pathogenic/Likely pathogenic	Hereditary cancer-predisposing syndrome|not provided|Neurofibromatosis,type 1	3	Oct 06,2020	NA	yes	ACTCTGTTATTTTTCTTTTAGGCATCAGGTACATGAAAAAG	1	4	1
484076|NM_001042492.3(NF1):c.663G>A (p.Trp221Ter)	chr17 : 31181718	NF1	+	G>A	nonsense	Pathogenic	Hereditary cancer-predisposing syndrome	1	Apr 22,2019	NA	no	CTTTATTTATAGGCATTTTGGAACTGGGTAGAAAATTATCC	0	5	1
484252|NM_000535.7(PMS2):c.164-1G>A	chr7 : 6004059	PMS2	-	G>A	splice acceptor variant	Likely pathogenic	Hereditary cancer-predisposing syndrome|Hereditary nonpolyposis colon cancer|Hereditary nonpolyposis colorectal neoplasms	3	Dec 07,2020	8.06e-06	yes	TAAATATTTTAAACTTTCTAGATCTAAAGCTTAAGGACTAT	14	8	0
484307|NM_000535.7(PMS2):c.2445+1G>A	chr7 : 5977587	PMS2	-	G>A	splice donor variant	Pathogenic/Likely pathogenic	Hereditary cancer-predisposing syndrome|Carcinoma of colon|Hereditary nonpolyposis colorectal neoplasms	3	May 03,2020	NA	no	CCAGAGCCTGCCGGAAGTCGGTAAGTAAAGAAAGCCTGGCT	1	8	0
484609|NM_000314.8(PTEN):c.333G>A (p.Trp111Ter)	chr10 : 87933092	PTEN	+	G>A	nonsense	Pathogenic	Hereditary cancer-predisposing syndrome	1	Jun 01,2016	NA	no	TGTGAAGATCTTGACCAATGGCTAAGTGAAGATGACAATCA	1	7	1
485177|NM_000051.4(ATM):c.7089+1G>A	chr11 : 108327759	ATM	+	G>A	splice donor variant	Likely pathogenic	Hereditary cancer-predisposing syndrome|Ataxia-telangiectasia syndrome	2	Aug 25,2020	NA	no	TGCAGACCTATCTAGAAAAGGTAAGATTTTTGGAGCAACCC	0	8	0
485304|NM_004656.4(BAP1):c.38-1G>A	chr3 : 52409744	BAP1	-	G>A	splice acceptor variant	Likely pathogenic	Hereditary cancer-predisposing syndrome|Tumor susceptibility linked to germline BAP1 mutations	2	Dec 19,2019	NA	yes	TCCTCTTGTCGCCCCACCCAGGCCTCTTCACCCTGCTCGTG	0	3	0
485955|NM_001042492.3(NF1):c.2325G>A (p.Glu775=)	chr17 : 31227291	NF1	+	G>A	synonymous variant	Conflicting interpretations of pathogenicity	Hereditary cancer-predisposing syndrome|Neurofibromatosis,type 1	4	Oct 26,2020	NA	yes	CCCACTGCAGGAAACACTGAGGTATGCCCTTAGCAACAGAA	3	6	1
486041|NM_000535.7(PMS2):c.803+5G>A	chr7 : 5997321	PMS2	-	G>A	intron variant	Conflicting interpretations of pathogenicity	Hereditary cancer-predisposing syndrome|Hereditary nonpolyposis colorectal neoplasms|not provided	3	Mar 06,2020	NA	yes	TGCATAATCTTTTTTAGTAAGTAGATTGCTGGCAAGAGAAC	0	5	0
486365|NM_004168.4(SDHA):c.1909-1G>A	chr5 : 256333	SDHA	+	G>A	splice acceptor variant	Conflicting interpretations of pathogenicity	Hereditary cancer-predisposing syndrome|Paragangliomas 5,Mitochondrial complex II deficiency,nuclear type 1	2	May 30,2019	3.98e-06	yes	CCACTGACTCTTCTTTTCAAGGTCACTCTGGAATATAGACC	0	3	0
486972|NM_000314.8(PTEN):c.107G>A (p.Gly36Glu)	chr10 : 87894052	PTEN	+	G>A	missense variant	Conflicting interpretations of pathogenicity	Hereditary cancer-predisposing syndrome|not specified|not provided	3	Jul 16,2020	NA	no	TCCAAACATTATTGCTATGGGATTTCCTGCAGAAAGACTTG	1	4	2
486982|NM_005359.6(SMAD4):c.905-1G>A	chr18 : 51059865	SMAD4	+	G>A	splice acceptor variant	Likely pathogenic	Hereditary cancer-predisposing syndrome	1	Mar 18,2016	NA	yes	TTTTTGTTGTCTTTTCTTTAGGGCCTGTTCACAATGAGCTT	0	2	0
486988|NM_005359.6(SMAD4):c.905G>A (p.Trp302Ter)	chr18 : 51059866	SMAD4	+	G>A	nonsense	Pathogenic	Hereditary cancer-predisposing syndrome	1	May 26,2017	NA	no	TTTTGTTGTCTTTTCTTTAGGGCCTGTTCACAATGAGCTTG	0	2	0
487023|NM_000051.4(ATM):c.8850+1G>A	chr11 : 108354875	ATM	+	G>A	splice donor variant	Likely pathogenic	Hereditary cancer-predisposing syndrome	1	May 22,2017	NA	no	CTCTGTTAACCATTGTAGAGGTAAAGTATTTTATAAGGAAG	0	7	1
487450|NM_000051.4(ATM):c.331+1G>A	chr11 : 108229324	ATM	+	G>A	splice donor variant	Pathogenic/Likely pathogenic	Ataxia-telangiectasia syndrome|not provided|Hereditary cancer-predisposing syndrome	5	Oct 09,2020	NA	yes	CATCAAATGTGCAAACAGAAGTAAGTGATGTTATAAATTAT	0	9	2
488817|NM_001042492.3(NF1):c.6006+1G>A	chr17 : 31335032	NF1	+	G>A	splice donor variant	Pathogenic	not provided|Neurofibromatosis,type 1|Neurofibromatosis,familial spinal,Neurofibromatosis-Noonan syndrome,Café-au-lait macules with pulmonary stenosis,Juvenile myelomonocytic leukemia,Neurofibromatosis,type 1|Hereditary cancer-predisposing syndrome	4	Jul 17,2020	NA	no	TATGGGGAAGCCTTGGGCAGGTATTGAGTTTGCTCAAATAT	0	3	0
490053|NM_002485.5(NBN):c.2070+1G>A	chr8 : 89946139	NBN	-	G>A	splice donor variant	Conflicting interpretations of pathogenicity	Hereditary cancer-predisposing syndrome|Microcephaly,normal intelligence and immunodeficiency	4	Jun 06,2020	NA	no	ATTTCAAGAAATTCAAAAAGGTAGGTATTTCAACTGTATCA	0	8	0
490446|NM_000051.4(ATM):c.1899-1G>A	chr11 : 108253813	ATM	+	G>A	splice acceptor variant	Likely pathogenic	Hereditary cancer-predisposing syndrome	1	May 18,2020	NA	yes	AAAGATCTTACTTTCTTGAAGTGAACACCACCAAAAAGATA	0	6	0
490469|NM_000051.4(ATM):c.2376+1G>A	chr11 : 108257607	ATM	+	G>A	splice donor variant	Likely pathogenic	Hereditary cancer-predisposing syndrome|Ataxia-telangiectasia syndrome|not provided	4	Mar 03,2020	NA	no	GCTTGAGCAACTGTACCAAGGTAAGATTTTCTTCTTCTTGT	0	6	0
490667|NM_000051.4(ATM):c.6615G>A (p.Trp2205Ter)	chr11 : 108325352	ATM	+	G>A	nonsense	Pathogenic	Familial cancer of breast,Ataxia-telangiectasia syndrome|Hereditary cancer-predisposing syndrome	2	Feb 26,2020	NA	no	TCTGAAGTATATATTAAGTGGCAGAAACACTCCCAGCTTCT	0	9	0
490850|NM_004656.4(BAP1):c.255+1G>A	chr3 : 52408473	BAP1	-	G>A	splice donor variant	Likely pathogenic	Hereditary cancer-predisposing syndrome	1	Apr 21,2020	NA	no	ACATGTTCTTTGCCCACCAGGTCTGCTGGACTCTGTGCTTT	0	3	0
491010|NM_004329.3(BMPR1A):c.676-1G>A	chr10 : 86917133	BMPR1A	+	G>A	splice acceptor variant	Likely pathogenic	Hereditary cancer-predisposing syndrome	1	Apr 08,2020	NA	yes	CTTTTACTTTTTTCTATAAAGGTTCAGCGAACTATTGCCAA	0	7	2
491732|NM_000249.4(MLH1):c.884+1G>A	chr3 : 37017600	MLH1	+	G>A	splice donor variant	Likely pathogenic	Hereditary cancer-predisposing syndrome	1	Mar 27,2020	NA	no	CACCCATTCCTGTACCTCAGGTAATGTAGCACCAAACTCCT	0	6	1
492567|NM_000455.5(STK11):c.923G>A	chr19 : 1222987	STK11	+	G>A	nonsense	Pathogenic	Hereditary cancer-predisposing syndrome|not provided	2	Aug 14,2019	NA	yes	GCTTCTGGGCGTTTGCAGCTGGTTCCGGAAGAAACATCCTC	0	3	1
49646|NM_000548.5(TSC2):c.1599+1G>A	chr16 : 2064428	TSC2	+	G>A	splice donor variant	Pathogenic	Tuberous sclerosis syndrome|Tuberous sclerosis 2|Hereditary cancer-predisposing syndrome	3	Nov 02,2016	NA	no	TGCTGGACATCATCGAGAAGGTGAGAGCCGTTGTACCCGGG	0	6	1
49930|NM_000548.5(TSC2):c.5138G>A (p.Arg1713His)	chr16 : 2088117	TSC2	+	G>A	missense variant	Pathogenic/Likely pathogenic	Tuberous sclerosis syndrome|Hereditary cancer-predisposing syndrome|not provided|Tuberous sclerosis 2|Tuberous sclerosis 2,Focal cortical dysplasia type II,Lymphangiomyomatosis	7	Mar 12,2021	3.99e-06	yes	CAACCTGCCCTTCGTGGCCCGCCAGATGGCCCTGCACGCAA	0	2	1
50106|NM_000548.5(TSC2):c.2087G>A (p.Cys696Tyr)	chr16 : 2071924	TSC2	+	G>A	missense variant	Pathogenic/Likely pathogenic	Tuberous sclerosis syndrome|Hereditary cancer-predisposing syndrome|Tuberous sclerosis 2	3	Mar 29,2020	NA	yes	CTTCCGCGTCCTGCTGCAGTGCTTGAAGCAGGTGAGTGGGG	0	4	0
546100|NM_001042492.3(NF1):c.2325+1G>A	chr17 : 31227292	NF1	+	G>A	splice donor variant	Pathogenic	not provided|Neurofibromatosis,type 1|not specified|Hereditary cancer-predisposing syndrome	5	Oct 08,2020	NA	no	CCACTGCAGGAAACACTGAGGTATGCCCTTAGCAACAGAAA	3	7	1
557726|NM_000051.4(ATM):c.5177+5G>A	chr11 : 108299890	ATM	+	G>A	intron variant	Conflicting interpretations of pathogenicity	Ataxia-telangiectasia syndrome|Hereditary cancer-predisposing syndrome	4	Sep 25,2020	3.99e-06	yes	CACTGGTAGAAGATTGGTGAGTATTTATTGATACCTTATAT	0	6	0
558613|NM_000051.4(ATM):c.5178-1G>A	chr11 : 108301647	ATM	+	G>A	splice acceptor variant	Likely pathogenic	Ataxia-telangiectasia syndrome|Hereditary cancer-predisposing syndrome	3	Jan 10,2020	NA	yes	CATTTGAATTGTTTTTTTCAGTGTCAAAGTTCGATCAGCAG	0	4	0
561094|NM_000264.5(PTCH1):c.1216-1G>A	chr9 : 95478187	PTCH1	-	G>A	splice acceptor variant	Pathogenic/Likely pathogenic	Gorlin syndrome|Hereditary cancer-predisposing syndrome	2	Jun 05,2019	NA	yes	CGCATTCTGTTGTGACCACAGGTGGTTCATCAGAGTGTCGC	0	4	0
561684|NM_001042492.3(NF1):c.2850G>A (p.Gln950=)	chr17 : 31229465	NF1	+	G>A	synonymous variant	Pathogenic	not provided|Hereditary cancer-predisposing syndrome|Neurofibromatosis,type 1	3	Dec 08,2020	NA	yes	TTTTTTGACTCCCAAGGACAGGTAAAGTGTTCTCTTATTTT	4	7	0
569261|NM_000051.4(ATM):c.1608-1G>A	chr11 : 108251836	ATM	+	G>A	splice acceptor variant	Likely pathogenic	Ataxia-telangiectasia syndrome|Hereditary cancer-predisposing syndrome	2	Apr 24,2019	NA	yes	TTGTCCTTTGTTTTGTTATAGTCCTGCAGTATGCTGTTTGA	0	4	0
573060|NM_000535.7(PMS2):c.804-1G>A	chr7 : 5995634	PMS2	-	G>A	splice acceptor variant	Conflicting interpretations of pathogenicity	Hereditary nonpolyposis colorectal neoplasms|Lynch syndrome|Hereditary cancer-predisposing syndrome	4	Dec 02,2020	NA	yes	TACCATATTAATGTTGAATAGCATCTCAGGTTTCATTTCAC	0	6	0
579207|NM_000321.3(RB1):c.539+1G>A	chr13 : 48347864	RB1	+	G>A	splice donor variant	Likely pathogenic	Retinoblastoma|Hereditary cancer-predisposing syndrome	2	Aug 21,2020	NA	yes	TTGACACAACCCAGCAGTTCGTAAGTAGTTCACAGAATGTT	0	5	0
581154|NM_000051.4(ATM):c.7629+1G>A	chr11 : 108331558	ATM	+	G>A	splice donor variant	Likely pathogenic	Ataxia-telangiectasia syndrome|Hereditary cancer-predisposing syndrome	2	Apr 12,2020	NA	yes	TTCATGAAGTCCTCAATAATGTAAGTAAACCTGAAAATCAA	0	9	0
619551|NM_000249.4(MLH1):c.100G>A (p.Glu34Lys)	chr3 : 36993647	MLH1	+	G>A	missense variant	Conflicting interpretations of pathogenicity	Lynch syndrome|Hereditary cancer-predisposing syndrome	2	May 01,2018	NA	yes	GGCCAGCTAATGCTATCAAAGAGATGATTGAGAACTGGTAC	0	8	5
629125|NM_005359.6(SMAD4):c.787+1G>A	chr18 : 51058245	SMAD4	+	G>A	splice donor variant	Likely pathogenic	Hereditary cancer-predisposing syndrome	1	Feb 25,2019	NA	yes	GCCAGCTACTTACCATCATAGTATGTACATACTTTAAAAAA	0	8	0
629139|NM_004656.4(BAP1):c.155G>A (p.Trp52Ter)	chr3 : 52408574	BAP1	-	G>A	nonsense	Pathogenic	Hereditary cancer-predisposing syndrome	1	Jan 15,2020	NA	yes	ATTTATCTTCCTGTTCAAATGGATCGAAGAGCGCCGGTCCC	0	7	0
630009|NM_000455.5(STK11):c.890G>A (p.Arg297Lys)	chr19 : 1221976	STK11	+	G>A	missense variant	Conflicting interpretations of pathogenicity	Hereditary cancer-predisposing syndrome|Peutz-Jeghers syndrome	2	Nov 19,2018	NA	yes	TGAGTACGAACCGGCCAAGAGGTTCTCCATCCGGCAGATCC	0	4	1
630494|NM_002485.5(NBN):c.896+1G>A	chr8 : 89970363	NBN	-	G>A	splice donor variant	Likely pathogenic	Hereditary cancer-predisposing syndrome	1	Jun 10,2020	NA	no	ATAATGGATATGCTCCAAAGGTATAGAATTATTCTTTATTA	0	8	0
630855|NM_005359.6(SMAD4):c.1309G>A (p.Val437Ile)	chr18 : 51076638	SMAD4	+	G>A	missense variant	Conflicting interpretations of pathogenicity	Hereditary cancer-predisposing syndrome|Juvenile polyposis/hereditary hemorrhagic telangiectasia syndrome	2	Jun 30,2019	NA	no	GAAATGTTTTTTCTTAAAAGGTCTTTGATTTGCGTCAGTGT	0	5	1
633496|NM_000251.3(MSH2):c.2083G>A (p.Val695Met)	chr2 : 47476444	MSH2	+	G>A	missense variant	Pathogenic	Lynch syndrome|Hereditary cancer-predisposing syndrome	2	Oct 18,2018	NA	yes	TGGCCCAAATTGGGTGTTTTGTGCCATGTGAGTCAGCAGAA	0	2	0
634702|NM_000546.6(TP53):c.375+1G>A	chr17 : 7675993	TP53	-	G>A	splice donor variant	Pathogenic/Likely pathogenic	Neoplasm of ovary|not provided|Hereditary cancer-predisposing syndrome|Li-Fraumeni syndrome	4	Oct 19,2020	NA	no	CCAAGTCTGTGACTTGCACGGTCAGTTGCCCTGAGGGGCTG	0	3	0
634769|NM_000546.6(TP53):c.560-1G>A	chr17 : 7674972	TP53	-	G>A	splice acceptor variant	Pathogenic	Neoplasm of ovary|not provided|Hereditary cancer-predisposing syndrome	3	Mar 14,2019	NA	yes	TTCCTCACTGATTGCTCTTAGGTCTGGCCCCTCCTCAGCAT	0	2	0
634785|NM_000546.6(TP53):c.437G>A (p.Trp146Ter)	chr17 : 7675175	TP53	-	G>A	nonsense	Pathogenic	Neoplasm of ovary|Hereditary cancer-predisposing syndrome|Li-Fraumeni syndrome	3	Feb 19,2020	NA	yes	GACCTGCCCTGTGCAGCTGTGGGTTGATTCCACACCCCCGC	0	2	0
638853|NM_000546.6(TP53):c.97-1G>A	chr17 : 7676273	TP53	-	G>A	splice acceptor variant	Likely pathogenic	Li-Fraumeni syndrome|Hereditary cancer-predisposing syndrome|not provided	4	Aug 28,2019	NA	yes	GCTCTTTTCACCCATCTACAGTCCCCCTTGCCGTCCCAAGC	0	3	0
641297|NM_003079.5(SMARCE1):c.541+1G>A	chr17 : 40635930	SMARCE1	-	G>A	splice donor variant	Conflicting interpretations of pathogenicity	Meningioma,familial|Hereditary cancer-predisposing syndrome	2	Mar 20,2019	NA	no	GCCTGCTGAAGATCCAGATGGTAAAAGAAAAAAAGTGGGGT	0	11	0
644428|NM_004656.4(BAP1):c.122+1G>A	chr3 : 52409553	BAP1	-	G>A	splice donor variant	Pathogenic	Tumor susceptibility linked to germline BAP1 mutations|Hereditary cancer-predisposing syndrome	2	Oct 08,2020	NA	no	CTTCAGAGCAAATGTCAGGGGTGAGTGGCTGTACACCAGGG	0	4	0
65133|NM_000548.5(TSC2):c.1599+5G>A	chr16 : 2064432	TSC2	+	G>A	intron variant	Conflicting interpretations of pathogenicity	Tuberous sclerosis syndrome|Tuberous sclerosis 2|Hereditary cancer-predisposing syndrome	3	Oct 25,2018	NA	yes	GGACATCATCGAGAAGGTGAGAGCCGTTGTACCCGGGGCCG	0	6	1
654334|NM_001042492.3(NF1):c.2990G>A (p.Arg997Lys)	chr17 : 31229974	NF1	+	G>A	missense variant	Pathogenic/Likely pathogenic	Neurofibromatosis,type 1|Hereditary cancer-predisposing syndrome	2	May 07,2019	NA	yes	AATGATGTTAAATCTGGTCAGGTAAGCATTCTACTGAAATG	5	6	1
662690|NM_000546.6(TP53):c.1039G>A (p.Ala347Thr)	chr17 : 7670670	TP53	-	G>A	missense variant	Conflicting interpretations of pathogenicity	Li-Fraumeni syndrome|Hereditary cancer-predisposing syndrome	2	Sep 13,2019	NA	no	TGTTCCGAGAGCTGAATGAGGCCTTGGAACTCAAGGATGCC	0	5	0
664189|NM_005359.6(SMAD4):c.1194G>A (p.Trp398Ter)	chr18 : 51067073	SMAD4	+	G>A	nonsense	Pathogenic	Generalized juvenile polyposis/juvenile polyposis coli|Hereditary cancer-predisposing syndrome	2	Dec 18,2018	NA	no	AAAGGTGAAGGTGATGTTTGGGTCAGGTGCCTTAGTGACCA	0	2	2
665991|NM_000548.5(TSC2):c.4570-1G>A	chr16 : 2085229	TSC2	+	G>A	splice acceptor variant	Conflicting interpretations of pathogenicity	Tuberous sclerosis 2|Hereditary cancer-predisposing syndrome	3	Jul 19,2020	8.01e-06	yes	GCAGGGCTCTGTGTGCCACAGTCACAGTCCTTTGAGCGGTC	0	4	0
68308|NM_001042492.3(NF1):c.1885G>A (p.Gly629Arg)	chr17 : 31225134	NF1	+	G>A	missense variant	Pathogenic	not provided|Hereditary cancer-predisposing syndrome|Neurofibromatosis,type 1|not specified|Tibial pseudoarthrosis,Neurofibromatosis,type 1|Café-au-lait macules with pulmonary stenosis,Neurofibromatosis-Noonan syndrome,Neurofibromatosis,type 1	13	Oct 25,2021	NA	yes	GTCACTTTCTCCTTTTTTACGGGGTAGGATGTGATATTCCT	1	3	0
68341|NM_001042492.3(NF1):c.3827G>A (p.Arg1276Gln)	chr17 : 31235729	NF1	+	G>A	missense variant	Pathogenic	not provided|Neurofibromatosis,type 1|Neurofibromatosis,type 1,Neurofibromatosis-Noonan syndrome,Café-au-lait macules with pulmonary stenosis,Neurofibromatosis,familial spinal,Juvenile myelomonocytic leukemia|Neurofibromatosis,type 1,Café-au-lait macules with pulmonary stenosis|Hereditary cancer-predisposing syndrome	16	May 10,2021	3.98e-06	yes	CTCCATGCAGACTCTCTTCCGAGGCAACAGCTTGGCCAGTA	0	5	4
689790|NM_003072.5(SMARCA4):c.2704G>A (p.Val902Met)	chr19 : 11021812	SMARCA4	+	G>A	missense variant	Conflicting interpretations of pathogenicity	Mental retardation,autosomal dominant 16|Hereditary cancer-predisposing syndrome|SMARCA4-related BAFopathy	2	Jun 10,2021	NA	yes	AGGTGCTCAACACGCACTATGTGGCACCCCGCCGCCTGCTG	0	4	3
690467|NM_177438.3(DICER1):c.2650+1G>A	chr14 : 95107879	DICER1	-	G>A	splice donor variant	Likely pathogenic	not provided|Hereditary cancer-predisposing syndrome	2	Jul 12,2018	NA	no	TGTTCTACCTCTTAATGTTGGTAAGAAAAAAATCTCTTACT	0	10	0
690476|NM_177438.3(DICER1):c.4051-1G>A	chr14 : 95099936	DICER1	-	G>A	splice acceptor variant	Likely pathogenic	not provided|Hereditary cancer-predisposing syndrome	2	Mar 19,2019	NA	yes	TCCTAATATTTTCTGCTAAAGGTCAGCAACTGTAATCTGTA	0	6	0
6913|NM_003002.4(SDHD):c.129G>A (p.Trp43Ter)	chr11 : 112087933	SDHD	+	G>A	nonsense	Pathogenic	Paragangliomas 1|Hereditary cancer-predisposing syndrome|Cowden syndrome 3,Pheochromocytoma,Carney-Stratakis syndrome,Paragangliomas 1|not provided	4	Nov 06,2018	NA	no	GACCGACCTATCCCAGAATGGTGTGGAGTGCAGCACATACA	3	4	0
694326|NM_000057.4(BLM):c.2193+1G>A	chr15 : 90765415	BLM	+	G>A	splice donor variant	Pathogenic/Likely pathogenic	Bloom syndrome|Hereditary cancer-predisposing syndrome	2	Sep 27,2019	NA	yes	AAAAGCTGACTTCCTTGGATGTAAGTTATAAAAATACTAAT	0	6	0
7448|NM_000455.5(STK11):c.488G>A (p.Gly163Asp)	chr19 : 1220396	STK11	+	G>A	missense variant	Pathogenic	Malignant tumor of testis|Hereditary cancer-predisposing syndrome	2	Nov 01,2012	NA	no	CTTCTGTCAGCTGATTGACGGCCTGGAGTACCTGCATAGCC	0	4	1
7812|NM_000314.8(PTEN):c.386G>A (p.Gly129Glu)	chr10 : 87933145	PTEN	+	G>A	missense variant	Pathogenic	Cowden syndrome 1|not provided|PTEN hamartoma tumor syndrome|Hereditary cancer-predisposing syndrome	4	Sep 10,2019	NA	no	TCACTGTAAAGCTGGAAAGGGACGAACTGGTGTAATGATAT	1	6	3
7820|NM_000314.8(PTEN):c.253+1G>A	chr10 : 87931090	PTEN	+	G>A	splice donor variant	Pathogenic/Likely pathogenic	Endometrial carcinoma|not provided|Cowden syndrome 1|PTEN hamartoma tumor syndrome|Hereditary cancer-predisposing syndrome	5	Jul 11,2019	NA	no	CGCCAAATTTAATTGCAGAGGTAGGTATGAATGTACTGTAC	0	8	1
7829|NM_000314.7(PTEN):c.389G>A (p.Arg130Gln)	chr10 : 87933148	PTEN	+	G>A	missense variant	Pathogenic	Cowden syndrome 1|Hereditary cancer-predisposing syndrome|PTEN hamartoma tumor syndrome|not provided|Adenocarcinoma of prostate|Neoplasm|Adenocarcinoma of stomach|Malignant melanoma of skin|Neoplasm of uterine cervix|Malignant neoplasm of body of uterus|Uterine Carcinosarcoma|Renal cell carcinoma,papillary,1|Small cell lung carcinoma|Squamous cell carcinoma of the head and neck|Glioblastoma|Neopl…	10	Oct 18,2017	NA	yes	CTGTAAAGCTGGAAAGGGACGAACTGGTGTAATGATATGTG	1	7	3
80403|NM_001042492.3(NF1):c.1392+1G>A	chr17 : 31206372	NF1	+	G>A	splice donor variant	Pathogenic	Neurofibromatosis,type 1|Hereditary cancer-predisposing syndrome	3	Apr 04,2018	NA	no	CAGCAATACGAATGGCACCGGTAAGATAAATCACGAATTTT	0	9	0
80709|NM_000546.6(TP53):c.672G>A (p.Glu224=)	chr17 : 7674859	TP53	-	G>A	synonymous variant	Pathogenic/Likely pathogenic	Hereditary cancer-predisposing syndrome|not provided|Li-Fraumeni syndrome	3	Sep 06,2018	NA	yes	GTGCCCTATGAGCCGCCTGAGGTCTGGTTTGCAACTGGGGT	0	2	0
811233|NM_001370259.2(MEN1):c.912G>A (p.Lys304=)	chr11 : 64807011	MEN1	-	G>A	synonymous variant	Conflicting interpretations of pathogenicity	Multiple endocrine neoplasia,type 1|Hereditary cancer-predisposing syndrome	2	Dec 07,2018	NA	yes	CCACTCACCCTCTACCACAAGGTGGGGGCATCTAAGGAGGG	0	5	0
816753|NM_001042492.3(NF1):c.1261-19G>A	chr17 : 31206221	NF1	+	G>A	intron variant	Pathogenic/Likely pathogenic	Neurofibromatosis,type 1|Hereditary cancer-predisposing syndrome	2	Jan 20,2020	NA	yes	TTGTACTTTTTCTTCCTATTGGTCTTTGTTTTTCTCTAGTC	0	1	0
818525|NM_000143.4(FH):c.1202G>A (p.Gly401Glu)	chr1 : 241502477	FH	-	G>A	missense variant	Likely pathogenic	Hereditary cancer-predisposing syndrome	1	Jun 24,2019	NA	no	CACTGTCGGAGGCAGCAATGGACATTTTGAGTTGAATGTTT	0	6	0
818817|NM_016169.4(SUFU):c.1290G>A (p.Trp430Ter)	chr10 : 102617422	SUFU	+	G>A	nonsense	Pathogenic	Hereditary cancer-predisposing syndrome	1	Dec 07,2018	NA	no	TACGCGGCTCATGGACCCTGGTTACAAGTGAGAAGGCCCTT	0	6	2
819019|NM_000179.3(MSH6):c.1368G>A (p.Trp456Ter)	chr2 : 47799351	MSH6	+	G>A	nonsense	Pathogenic	Hereditary cancer-predisposing syndrome|Hereditary nonpolyposis colorectal neoplasms	2	Apr 28,2019	NA	no	GTATTCATGAAAGGCAACTGGGCCCATTCTGGCTTTCCTGA	0	5	1
819064|NM_000321.3(RB1):c.138-1G>A	chr13 : 48307279	RB1	+	G>A	splice acceptor variant	Likely pathogenic	Hereditary cancer-predisposing syndrome	1	Sep 27,2019	NA	yes	ATGATTATTTTCATTTGGTAGGCTTGAGTTTGAAGAAACAG	0	3	0
819185|NM_000051.4(ATM):c.1464G>A (p.Trp488Ter)	chr11 : 108250929	ATM	+	G>A	nonsense	Conflicting interpretations of pathogenicity	Hereditary cancer-predisposing syndrome|Ataxia-telangiectasia syndrome|Ataxia-telangiectasia syndrome,Breast cancer,susceptibility to	3	Aug 23,2020	NA	no	AAACTCTGGAATAAAATTTGGTGTATTACCTTTCGTGGTAT	0	7	0
819316|NM_004329.3(BMPR1A):c.1473+1G>A	chr10 : 86923507	BMPR1A	+	G>A	splice donor variant	Likely pathogenic	Hereditary cancer-predisposing syndrome	1	May 30,2019	NA	yes	ATCGGTGGAACAGTGATGAAGTGAGTGGAACTCAGTCCCCT	0	7	1
819698|NM_000038.6(APC):c.1627-1G>A	chr5 : 112828855	APC	+	G>A	splice acceptor variant	Pathogenic	Hereditary cancer-predisposing syndrome	1	Nov 22,2019	NA	yes	CTAAAATTGATTAATTTGCAGGTTATTGCGAGTGTTTTGAG	0	5	1
819865|NM_000057.4(BLM):c.1701G>A (p.Trp567Ter)	chr15 : 90761074	BLM	+	G>A	nonsense	Pathogenic/Likely pathogenic	Hereditary cancer-predisposing syndrome|Bloom syndrome	2	Oct 07,2019	NA	no	TTTGATGATGATGATGACTGGGAAGACATAATGCATAATTT	0	9	0
819889|NM_004655.4(AXIN2):c.1713-1G>A	chr17 : 65537064	AXIN2	-	G>A	splice acceptor variant	Likely pathogenic	Hereditary cancer-predisposing syndrome	1	Nov 06,2019	NA	yes	GTGGTTCTTGGTTCCCCACAGCGGCAGCAGAGGCAGTACCT	0	5	0
820546|NM_000251.3(MSH2):c.2020G>A (p.Gly674Ser)	chr2 : 47476381	MSH2	+	G>A	missense variant	Likely pathogenic	Hereditary cancer-predisposing syndrome|Hereditary nonpolyposis colorectal neoplasms	2	Aug 14,2020	NA	yes	TTGTAGGCCCCAATATGGGAGGTAAATCAACATATATTCGA	0	9	6
820660|NM_000057.4(BLM):c.2075-1G>A	chr15 : 90765295	BLM	+	G>A	splice acceptor variant	Likely pathogenic	Hereditary cancer-predisposing syndrome|Bloom syndrome	2	Oct 11,2019	NA	yes	TTTTTCATTGTTCTCTTTCAGGAGGTGGTAAGAGTTTGTGT	0	4	2
821122|NM_017841.4(SDHAF2):c.233G>A (p.Gly78Glu)	chr11 : 61437821	SDHAF2	+	G>A	missense variant	Likely pathogenic	Hereditary cancer-predisposing syndrome	1	Sep 30,2019	NA	no	CTATGAGAGCAGAAAGAGGGGAATGTTGGAAAACTGCATTC	0	9	6
821167|NM_024529.5(CDC73):c.237+1G>A	chr1 : 193125218	CDC73	+	G>A	splice donor variant	Pathogenic	Hereditary cancer-predisposing syndrome	1	Dec 05,2019	NA	yes	TTTATGTCCGACGTGCAGCTGTAAGTAGAATTCATTTTACT	0	7	0
821235|NM_003001.5(SDHC):c.241+1G>A	chr1 : 161340656	SDHC	+	G>A	splice donor variant	Likely pathogenic	Hereditary cancer-predisposing syndrome	1	Aug 16,2018	NA	no	TGGTATTGCTTTGAGTGCAGGTATGTATATGTGTTTTTACA	0	5	0
821292|NM_000535.7(PMS2):c.2446-1G>A	chr7 : 5973543	PMS2	-	G>A	splice acceptor variant	Pathogenic	Hereditary cancer-predisposing syndrome	1	Nov 15,2018	NA	yes	ACCATTGTGTCTCACACTCAGGTGATGATTGGGACTGCTCT	1	5	0
821380|NM_005359.6(SMAD4):c.250-1G>A	chr18 : 51048685	SMAD4	+	G>A	splice acceptor variant	Pathogenic	Hereditary cancer-predisposing syndrome	1	Sep 06,2019	NA	yes	AATGGTCGTTTATTTTTCTAGGTGGCTGGTCGGAAAGGATT	0	2	0
821737|NM_000179.3(MSH6):c.2736G>A (p.Trp912Ter)	chr2 : 47800719	MSH6	+	G>A	nonsense	Pathogenic	Hereditary cancer-predisposing syndrome	1	Sep 21,2018	NA	no	ACTGTAGAATTGAACCGATGGGATACAGCCTTTGACCATGA	0	6	0
821978|NM_000455.5(STK11):c.291-1G>A	chr19 : 1218416	STK11	+	G>A	splice acceptor variant	Pathogenic	Hereditary cancer-predisposing syndrome	1	Nov 13,2018	NA	yes	CCCCTGTCCTCTCTGTCCCAGGGAAATTCAACTACTGAGGA	0	6	2
822267|NM_004329.3(BMPR1A):c.1167-1G>A	chr10 : 86921519	BMPR1A	+	G>A	splice acceptor variant	Likely pathogenic	Hereditary cancer-predisposing syndrome	1	Mar 04,2019	NA	yes	CTTGGCTTTCTTTTGTTTCAGTGACACAAATGAAGTTGATG	0	6	0
822859|NM_002485.5(NBN):c.897-1G>A	chr8 : 89964508	NBN	-	G>A	splice acceptor variant	Likely pathogenic	Hereditary cancer-predisposing syndrome	1	Nov 26,2019	NA	yes	TAAACTATTTTATTCTAATAGGCAAGGTCTTAGACCTATTC	0	6	0
822904|NM_000051.4(ATM):c.902-1G>A	chr11 : 108246963	ATM	+	G>A	splice acceptor variant	Likely pathogenic	Hereditary cancer-predisposing syndrome	1	Jul 30,2018	NA	yes	TTTTAATTTTTTGGATTACAGGTGCTTATGAATCAACAAAA	0	5	0
822968|NM_004329.3(BMPR1A):c.905G>A (p.Trp302Ter)	chr10 : 86919208	BMPR1A	+	G>A	nonsense	Pathogenic	Hereditary cancer-predisposing syndrome	1	May 24,2019	NA	yes	CATTAAAGGTACAGGTTCCTGGACTCAGCTCTATTTGATTA	2	4	2
823125|NM_000051.4(ATM):c.923G>A (p.Trp308Ter)	chr11 : 108246985	ATM	+	G>A	nonsense	Pathogenic	Hereditary cancer-predisposing syndrome	1	Jun 28,2018	NA	yes	TGCTTATGAATCAACAAAATGGAGAAGTATTTTATACAACT	0	10	0
823200|NM_002485.5(NBN):c.320G>A (p.Arg107Lys)	chr8 : 89981375	NBN	-	G>A	missense variant	Conflicting interpretations of pathogenicity	Hereditary cancer-predisposing syndrome|Microcephaly,normal intelligence and immunodeficiency	2	Aug 08,2019	3.98e-06	yes	AGTGTTTGGAAGTAAATTCAGGTAAGACATTTTAAAATTGA	0	9	0
823244|NM_000251.3(MSH2):c.942+1G>A	chr2 : 47414419	MSH2	+	G>A	splice donor variant	Pathogenic/Likely pathogenic	Hereditary cancer-predisposing syndrome|Hereditary nonpolyposis colorectal neoplasms	2	Aug 14,2019	NA	no	GAGCCCTTAACCTTTTTCAGGTAAAAAAAAAAAAAAAAAAA	0	10	0
823260|NM_000264.5(PTCH1):c.945+5G>A	chr9 : 95480385	PTCH1	-	G>A	intron variant	Likely pathogenic	Hereditary cancer-predisposing syndrome	1	Oct 15,2019	NA	yes	CAAAAATTCAACCAAAGTGAGTACCAGCAGTGAGCGCTCTC	0	8	0
823743|NM_000551.4(VHL):c.341-1G>A	chr3 : 10146513	VHL	+	G>A	splice acceptor variant	Pathogenic	Hereditary cancer-predisposing syndrome	1	Aug 02,2019	NA	yes	AACCTTTGCTTGTCCCGATAGGTCACCTTTGGCTCTTCAGA	0	3	1
823990|NM_001042492.3(NF1):c.3611G>A (p.Arg1204Gln)	chr17 : 31233116	NF1	+	G>A	missense variant	Conflicting interpretations of pathogenicity	Hereditary cancer-predisposing syndrome|Neurofibromatosis,type 1|not provided	3	Sep 20,2021	NA	yes	AGAAACAGTATTGGCTGATCGGTTTGAGAGATTGGTGGAAC	1	4	3
824482|NM_004329.3(BMPR1A):c.3G>A (p.Met1Ile)	chr10 : 86876021	BMPR1A	+	G>A	initiatior codon variant	Pathogenic	Hereditary cancer-predisposing syndrome	1	Nov 05,2019	NA	yes	AAACATTACAATTGAACAATGCCTCAGCTATACATTTACAT	NA	7	0
824791|NM_000143.4(FH):c.431G>A (p.Gly144Glu)	chr1 : 241512091	FH	-	G>A	missense variant	Likely pathogenic	Hereditary cancer-predisposing syndrome	1	Jul 30,2019	NA	no	TCTCGTGGTATGGCAGACTGGATCAGGAACTCAGACAAATA	0	6	0
825001|NM_004168.4(SDHA):c.456+1G>A	chr5 : 225563	SDHA	+	G>A	splice donor variant	Likely pathogenic	Hereditary cancer-predisposing syndrome|Mitochondrial complex II deficiency,nuclear type 1,Paragangliomas 5	2	Apr 08,2020	NA	no	CCCCCGCCGCCGTGGTCGAGGTGATGGGCGGGAGGCTCTGG	0	2	1
825099|NM_000051.4(ATM):c.468G>A (p.Trp156Ter)	chr11 : 108235806	ATM	+	G>A	nonsense	Pathogenic	Hereditary cancer-predisposing syndrome|not provided	2	Jun 17,2021	NA	no	CTTTCTGTGAGAAAATACTGGTGTGAAATATCTCAGCAACA	0	9	2
825543|NM_003002.4(SDHD):c.52+1G>A	chr11 : 112086960	SDHD	+	G>A	splice donor variant	Pathogenic	Hereditary cancer-predisposing syndrome	1	Sep 25,2017	NA	no	CGGTGCCCTAGGAGGCCGAGGTGAGGGGTCTTCCCACCCTG	0	3	0
825809|NM_015450.3(POT1):c.552G>A (p.Trp184Ter)	chr7 : 124859107	POT1	-	G>A	nonsense	Pathogenic	Hereditary cancer-predisposing syndrome	1	Oct 11,2019	4.25e-06	no	ACTCTCTTATGGCAGGTATGGGATGGCACCAGGACACCATT	0	5	0
825925|NM_177438.3(DICER1):c.5729G>A (p.Arg1910Gln)	chr14 : 95090538	DICER1	-	G>A	missense variant	Conflicting interpretations of pathogenicity	Hereditary cancer-predisposing syndrome|not specified	2	Jul 01,2019	NA	yes	AGCAGCAAGAAGAGCCCTCCGAAGCCTCAAAGCTAATCAAC	1	7	0
826085|NM_016169.4(SUFU):c.597+1G>A	chr10 : 102592725	SUFU	+	G>A	splice donor variant	Likely pathogenic	Hereditary cancer-predisposing syndrome	1	May 28,2019	NA	no	GGGTAGTTACCTTCCTCCAGGTGAGGCACAGGTTGGACGCT	0	4	1
826127|NM_000051.4(ATM):c.6006G>A (p.Gln2002=)	chr11 : 108312498	ATM	+	G>A	synonymous variant	Conflicting interpretations of pathogenicity	Hereditary cancer-predisposing syndrome|Ataxia-telangiectasia syndrome	2	Sep 20,2019	NA	yes	GAAACTGGAATAAGTTTACAGGTAAATATTAGAGGCTCTAT	1	9	0
826335|NM_000314.8(PTEN):c.634+1G>A	chr10 : 87952260	PTEN	+	G>A	splice donor variant	Pathogenic/Likely pathogenic	Hereditary cancer-predisposing syndrome|not provided	2	Mar 11,2021	NA	yes	GTTCAGTGGCGGAACTTGCAGTAAGTGCTTGAAATTCTCAT	0	5	1
826491|NM_000051.4(ATM):c.6573-1G>A	chr11 : 108325309	ATM	+	G>A	splice acceptor variant	Likely pathogenic	Hereditary cancer-predisposing syndrome	1	Mar 11,2019	NA	yes	ACTCTATGTCGTGGCATTCAGATCAGTCACACATAGACAAC	0	6	0
826516|NM_001042492.3(NF1):c.6687G>A (p.Trp2229Ter)	chr17 : 31337863	NF1	+	G>A	nonsense	Pathogenic	Hereditary cancer-predisposing syndrome	1	Nov 20,2019	NA	no	TGCAAGTGGCTGGACCAGTGGACAGAACTAGCTCAAAGGTA	0	7	0
826800|NM_000535.7(PMS2):c.705+1G>A	chr7 : 5999107	PMS2	-	G>A	splice donor variant	Likely pathogenic	Hereditary cancer-predisposing syndrome	2	Dec 21,2020	NA	no	CTGTGTTTGGGCAGAAGCAGGTAGTGATGGCCGGTTACTTC	0	6	0
827094|NM_000051.4(ATM):c.7515+1G>A	chr11 : 108330422	ATM	+	G>A	splice donor variant	Likely pathogenic	Hereditary cancer-predisposing syndrome	1	Jan 03,2019	NA	no	AAGTCAATGGCATGATGAAGGCAAGTGTTACTCAGCCCAAT	0	7	0
827209|NM_003001.5(SDHC):c.77+1G>A	chr1 : 161323671	SDHC	+	G>A	splice donor variant	Likely pathogenic	Hereditary cancer-predisposing syndrome|Gastrointestinal stromal tumor,Paragangliomas 3	2	Aug 10,2019	4.06e-06	yes	CCTCAGCTCTGTATCAGAAAGTAAGTTTCTAAGTCTGGAGA	0	8	0
827482|NM_000051.4(ATM):c.8151G>A (p.Lys2717=)	chr11 : 108335109	ATM	+	G>A	synonymous variant	Conflicting interpretations of pathogenicity	Hereditary cancer-predisposing syndrome|Ataxia-telangiectasia syndrome	3	Oct 20,2019	NA	yes	GAGAGGAGACAGCTTGTTAAGGTGAGCCTTCCCTTCTCTGG	0	4	3
827539|NM_016169.4(SUFU):c.825G>A (p.Trp275Ter)	chr10 : 102597208	SUFU	+	G>A	nonsense	Pathogenic	Hereditary cancer-predisposing syndrome|Gorlin syndrome,Medulloblastoma	2	Aug 19,2019	NA	no	GTCAGTGCCAAGTGTGCCTGGGATGACCTGAGCCGGCCCCC	0	4	1
835|NM_000038.6(APC):c.423-1G>A	chr5 : 112775628	APC	+	G>A	splice acceptor variant	Pathogenic	Familial adenomatous polyposis 1|Hereditary cancer-predisposing syndrome|not provided|Colorectal cancer	5	Nov 03,2021	NA	yes	TTTTTAAAAAAAAAAAAATAGGTCATTGCTTCTTGCTGATC	0	10	0
838659|NM_004656.4(BAP1):c.1891-1G>A	chr3 : 52402872	BAP1	-	G>A	splice acceptor variant	Pathogenic/Likely pathogenic	Tumor susceptibility linked to germline BAP1 mutations|Hereditary cancer-predisposing syndrome	2	Mar 04,2020	NA	yes	TGCAATGCTGGGTTTTGGCAGGAGCTGCTGGCACTGCTGAA	0	2	0
843612|NM_000051.4(ATM):c.1607+1G>A	chr11 : 108251073	ATM	+	G>A	splice donor variant	Pathogenic/Likely pathogenic	Ataxia-telangiectasia syndrome|Hereditary cancer-predisposing syndrome|not provided	3	Dec 27,2019	NA	no	TCAGCCTGCAGACCTTCATGGTAAGTTCAGCATGCATTATG	0	5	0
89245|NM_000179.3(MSH6):c.2057G>A (p.Gly686Asp)	chr2 : 47800040	MSH6	+	G>A	missense variant	Likely pathogenic	Lynch syndrome|Hereditary cancer-predisposing syndrome|not provided|Hereditary nonpolyposis colorectal neoplasms|Hereditary nonpolyposis colorectal cancer type 5|not specified|Endometrial carcinoma|Hereditary nonpolyposis colon cancer	9	Jun 21,2019	NA	no	GGCCCTCTCTGCTCTAGGTGGTTGTGTCTTCTACCTCAAAA	0	1	0
89322|NM_000179.3(MSH6):c.2927G>A (p.Arg976His)	chr2 : 47800910	MSH6	+	G>A	missense variant	Conflicting interpretations of pathogenicity	Hereditary cancer-predisposing syndrome|not specified|Hereditary nonpolyposis colorectal neoplasms	4	Dec 12,2019	NA	yes	TTGGGGGATTGGTAGGAACCGTTACCAGCTGGAAATTCCTG	0	5	3
89421|NM_000179.3(MSH6):c.3563G>A (p.Ser1188Asn)	chr2 : 47805624	MSH6	+	G>A	missense variant	Conflicting interpretations of pathogenicity	not provided|Hereditary cancer-predisposing syndrome|Hereditary nonpolyposis colorectal neoplasms	4	Sep 30,2020	NA	yes	TTTTTTTTTTTAAGGTGAAAGTACATTTTTTGTTGAATTAA	0	7	3
89422|NM_000179.3(MSH6):c.3577G>A (p.Glu1193Lys)	chr2 : 47805638	MSH6	+	G>A	missense variant	Conflicting interpretations of pathogenicity	Hereditary cancer-predisposing syndrome|not provided|Hereditary nonpolyposis colorectal neoplasms	3	Apr 05,2020	NA	yes	GTGAAAGTACATTTTTTGTTGAATTAAGTGAAACTGCCAGC	0	6	2
89434|NM_000179.3(MSH6):c.3647-1G>A	chr2 : 47806203	MSH6	+	G>A	splice acceptor variant	Pathogenic	Lynch syndrome|Hereditary cancer-predisposing syndrome|Hereditary nonpolyposis colorectal neoplasms	3	Sep 05,2013	NA	yes	ATGCATATTTTACTTTAACAGGAAGAGGTACTGCAACATTT	0	8	2
89506|NM_000179.3(MSH6):c.4001G>A (p.Arg1334Gln)	chr2 : 47806651	MSH6	+	G>A	missense variant	Pathogenic	Lynch syndrome|not provided|not specified|Hereditary cancer-predisposing syndrome|Hereditary nonpolyposis colorectal neoplasms|Hereditary nonpolyposis colorectal cancer type 5|Endometrial carcinoma	11	Sep 05,2013	NA	yes	TCAGTCACTACGATTATTTCGGTAACTAACTAACTATAATG	0	6	0
89531|NM_000179.3(MSH6):c.458-1G>A	chr2 : 47795893	MSH6	+	G>A	splice acceptor variant	Likely pathogenic	Lynch syndrome|Hereditary cancer-predisposing syndrome	2	Jun 21,2019	NA	yes	TATAAATACATTTCTTTCTAGGTTCAAAATCAAAGGAAGCC	0	5	0
89616|NM_000249.4(MLH1):c.1038G>A (p.Gln346=)	chr3 : 37020463	MLH1	+	G>A	synonymous variant	Pathogenic	Lynch syndrome|Hereditary cancer-predisposing syndrome|not provided|Hereditary nonpolyposis colorectal neoplasms	6	Sep 05,2013	NA	yes	TCCAGGATGTACTTCACCCAGGTCAGGGCGCTTCTCATCCA	0	4	2
89718|NM_000249.4(MLH1):c.1409+1G>A	chr3 : 37026008	MLH1	+	G>A	splice donor variant	Likely pathogenic	Lynch syndrome|Hereditary cancer-predisposing syndrome|not provided|Hereditary nonpolyposis colorectal neoplasms	6	Jun 21,2019	NA	no	CCTACTTCCAGCAACCCCAGGTATGGCCTTTTGGGAAAAGT	0	4	0
89802|NM_000249.4(MLH1):c.1613G>A (p.Trp538Ter)	chr3 : 37040240	MLH1	+	G>A	nonsense	Pathogenic	Lynch syndrome|Hereditary cancer-predisposing syndrome|Hereditary nonpolyposis colorectal neoplasms	3	Sep 05,2013	NA	yes	GGGCTGTGTGAATCCTCAGTGGGCCTTGGCACAGCATCAAA	0	4	0
89826|NM_000249.4(MLH1):c.1668-1G>A	chr3 : 37042267	MLH1	+	G>A	splice acceptor variant	Likely pathogenic	Lynch syndrome|Hereditary cancer-predisposing syndrome|Hereditary nonpolyposis colorectal neoplasms|not provided	8	Jun 21,2019	NA	yes	TCACTTCATTTTTATTTTCAGTGAAGAACTGTTCTACCAGA	0	6	0
89848|NM_000249.4(MLH1):c.1731+1G>A	chr3 : 37042332	MLH1	+	G>A	splice donor variant	Pathogenic	Lynch syndrome|Hereditary cancer-predisposing syndrome|Lynch-like syndrome|not provided	6	Sep 05,2013	NA	no	TTGGTGTTCTCAGGTTATCGGTAAGTTTAGATCCTTTTCAC	0	6	1
89854|NM_000249.4(MLH1):c.1731+5G>A	chr3 : 37042336	MLH1	+	G>A	intron variant	Pathogenic	Lynch syndrome|Hereditary cancer-predisposing syndrome|Hereditary nonpolyposis colorectal neoplasms	3	Jun 21,2019	NA	yes	TGTTCTCAGGTTATCGGTAAGTTTAGATCCTTTTCACTTCT	0	5	0
89857|NM_000249.4(MLH1):c.1731G>A (p.Ser577=)	chr3 : 37042331	MLH1	+	G>A	synonymous variant	Pathogenic	Lynch syndrome|Hereditary cancer-predisposing syndrome|not provided|Hereditary nonpolyposis colorectal neoplasms|Lynch syndrome II|Hereditary nonpolyposis colon cancer|Malignant tumor of colon	12	Sep 05,2013	NA	yes	TTTGGTGTTCTCAGGTTATCGGTAAGTTTAGATCCTTTTCA	0	5	1
89889|NM_000249.4(MLH1):c.1790G>A (p.Trp597Ter)	chr3 : 37047577	MLH1	+	G>A	nonsense	Pathogenic	Lynch syndrome|not provided|Hereditary cancer-predisposing syndrome|Carcinoma of colon	6	Sep 05,2013	NA	yes	AGATAGTCCAGAGAGTGGCTGGACAGAGGAAGATGGTCCCA	0	7	0
89920|NM_000249.4(MLH1):c.187G>A (p.Asp63Asn)	chr3 : 36996689	MLH1	+	G>A	missense variant	Pathogenic/Likely pathogenic	Lynch syndrome|Hereditary cancer-predisposing syndrome|not provided|Hereditary nonpolyposis colorectal neoplasms	5	Feb 05,2020	NA	yes	TGAAGTTGATTCAGATCCAAGACAATGGCACCGGGATCAGG	0	8	1
89930|NM_000249.4(MLH1):c.1896G>A (p.Glu632=)	chr3 : 37047683	MLH1	+	G>A	synonymous variant	Pathogenic	Lynch syndrome|not provided|Hereditary nonpolyposis colorectal neoplasms|Lynch syndrome II|Hereditary cancer-predisposing syndrome|Hereditary nonpolyposis colon cancer	12	Sep 05,2013	NA	yes	TTCTCTTTGGAAATTGATGAGGTGTGACAGCCATTCTTATA	0	7	0
89955|NM_000249.4(MLH1):c.194G>A (p.Gly65Asp)	chr3 : 36996696	MLH1	+	G>A	missense variant	Likely pathogenic	Lynch syndrome|Hereditary cancer-predisposing syndrome|Hereditary nonpolyposis colorectal neoplasms	3	Jun 21,2019	NA	no	GATTCAGATCCAAGACAATGGCACCGGGATCAGGGTAAGTA	0	7	1
89979|NM_000249.4(MLH1):c.1989G>A (p.Glu663=)	chr3 : 37048609	MLH1	+	G>A	synonymous variant	Pathogenic	Hereditary nonpolyposis colorectal neoplasms|not provided|Lynch syndrome I|Hereditary cancer-predisposing syndrome	4	Jun 13,2018	NA	yes	ATTCTTCGACTAGCCACTGAGGTCAGTGATCAAGCAGATAC	0	5	1
89985|NM_000249.4(MLH1):c.1990-1G>A	chr3 : 37048903	MLH1	+	G>A	splice acceptor variant	Pathogenic	Lynch syndrome|not provided|Hereditary cancer-predisposing syndrome	4	Sep 05,2013	NA	yes	TATTGAATTTCTTTGGACCAGGTGAATTGGGACGAAGAAAA	0	4	0
89992|NM_000249.4(MLH1):c.199G>A (p.Gly67Arg)	chr3 : 36996701	MLH1	+	G>A	missense variant	Pathogenic	Lynch syndrome|Hereditary cancer-predisposing syndrome|not provided|Hereditary nonpolyposis colorectal neoplasms|Lynch syndrome II|Lynch-like syndrome|Lynch syndrome I|Hereditary nonpolyposis colon cancer|Carcinoma of colon	17	Sep 05,2013	NA	yes	AGATCCAAGACAATGGCACCGGGATCAGGGTAAGTAAAACC	0	5	1
90020|NM_000249.4(MLH1):c.207+1G>A	chr3 : 36996710	MLH1	+	G>A	splice donor variant	Likely pathogenic	Lynch syndrome|Hereditary cancer-predisposing syndrome|not provided|Hereditary nonpolyposis colorectal neoplasms	7	Jun 21,2019	NA	no	ACAATGGCACCGGGATCAGGGTAAGTAAAACCTCAAAGTAG	0	8	1
90065|NM_000249.4(MLH1):c.2135G>A (p.Trp712Ter)	chr3 : 37050517	MLH1	+	G>A	nonsense	Pathogenic	Lynch syndrome|not provided|Hereditary cancer-predisposing syndrome|Hereditary nonpolyposis colorectal neoplasms|Lynch syndrome I	6	Sep 05,2013	NA	yes	TGGCTCCATTCCAAACTCCTGGAAGTGGACTGTGGAACACA	0	6	0
90068|NM_000249.4(MLH1):c.2141G>A (p.Trp714Ter)	chr3 : 37050523	MLH1	+	G>A	nonsense	Pathogenic	Lynch syndrome|Lynch syndrome I|Hereditary cancer-predisposing syndrome|Hereditary nonpolyposis colorectal neoplasms	6	Sep 05,2013	NA	yes	CATTCCAAACTCCTGGAAGTGGACTGTGGAACACATTGTCT	0	5	1
90112|NM_000249.4(MLH1):c.230G>A (p.Cys77Tyr)	chr3 : 37000977	MLH1	+	G>A	missense variant	Pathogenic	Lynch syndrome|Hereditary cancer-predisposing syndrome|Hereditary nonpolyposis colorectal neoplasms|Lynch syndrome II	6	Sep 05,2013	NA	yes	AGAAGATCTGGATATTGTATGTGAAAGGTTCACTACTAGTA	0	6	2
90138|NM_000249.4(MLH1):c.302G>A (p.Gly101Asp)	chr3 : 37001049	MLH1	+	G>A	splice donor variant	Likely pathogenic	Lynch syndrome I|not provided|Hereditary cancer-predisposing syndrome	3	Mar 09,2018	NA	no	TTCTACCTATGGCTTTCGAGGTGAGGTAAGCTAAAGATTCA	0	4	1
90141|NM_000249.4(MLH1):c.304G>A (p.Glu102Lys)	chr3 : 37001051	MLH1	+	G>A	missense variant	Likely pathogenic	Lynch syndrome I|Hereditary cancer-predisposing syndrome|not provided|not specified|Hereditary nonpolyposis colon cancer|Hereditary nonpolyposis colorectal neoplasms|Carcinoma of colon	9	Jun 13,2018	NA	yes	CTACCTATGGCTTTCGAGGTGAGGTAAGCTAAAGATTCAAG	0	5	1
90148|NM_000249.4(MLH1):c.306+5G>A	chr3 : 37001058	MLH1	+	G>A	intron variant	Pathogenic	Lynch syndrome II|Lynch syndrome|not provided|Lynch syndrome II,Turcot syndrome,Muir-Torré syndrome|Hereditary cancer-predisposing syndrome|Hereditary nonpolyposis colorectal neoplasms	7	Sep 05,2013	NA	yes	TGGCTTTCGAGGTGAGGTAAGCTAAAGATTCAAGAAATGTG	0	7	1
90191|NM_000249.4(MLH1):c.380+1G>A	chr3 : 37004475	MLH1	+	G>A	splice donor variant	Likely pathogenic	Lynch syndrome|not provided|Hereditary nonpolyposis colorectal neoplasms|Hereditary cancer-predisposing syndrome|Lynch-like syndrome|Carcinoma of colon|Muir-Torré syndrome	7	Jun 21,2019	NA	no	GATGGAAAGTGTGCATACAGGTATAGTGCTGACTTCTTTTA	0	5	1
90194|NM_000249.4(MLH1):c.380G>A (p.Arg127Lys)	chr3 : 37004474	MLH1	+	G>A	missense variant	Pathogenic	Lynch syndrome|Hereditary cancer-predisposing syndrome|Hereditary nonpolyposis colorectal neoplasms	3	Oct 18,2018	NA	yes	TGATGGAAAGTGTGCATACAGGTATAGTGCTGACTTCTTTT	0	5	1
90211|NM_000249.4(MLH1):c.3G>A (p.Met1Ile)	chr3 : 36993550	MLH1	+	G>A	initiatior codon variant	Pathogenic	Lynch syndrome I|Hereditary cancer-predisposing syndrome|Hereditary nonpolyposis colorectal neoplasms|Hereditary nonpolyposis colon cancer|not provided	5	Jun 30,2017	NA	yes	GGCTCTTCTGGCGCCAAAATGTCGTTCGTGGCAGGGGTTAT	0	4	0
90285|NM_000249.4(MLH1):c.588+5G>A	chr3 : 37011867	MLH1	+	G>A	intron variant	Pathogenic	Lynch syndrome|not provided|Hereditary cancer-predisposing syndrome|Hereditary nonpolyposis colorectal neoplasms|Lynch syndrome II,Turcot syndrome,Muir-Torré syndrome|Hereditary nonpolyposis colon cancer	9	Sep 05,2013	NA	yes	TTTCTCAGTTAAAAAAGTAAGTTCTTGGTTTATGGGGGATG	0	8	2
90311|NM_000249.4(MLH1):c.677+1G>A	chr3 : 37012100	MLH1	+	G>A	splice donor variant	Likely pathogenic	Lynch syndrome|Hereditary nonpolyposis colorectal neoplasms|Lynch syndrome II|Hereditary cancer-predisposing syndrome	4	Jun 21,2019	NA	no	TTTGGAAATGCTGTTAGTCGGTATGTCGATAACCTATATAA	0	4	0
90317|NM_000249.4(MLH1):c.677+5G>A	chr3 : 37012104	MLH1	+	G>A	intron variant	Conflicting interpretations of pathogenicity	not provided|Hereditary cancer-predisposing syndrome	3	Jul 22,2020	NA	yes	GAAATGCTGTTAGTCGGTATGTCGATAACCTATATAAAAAA	0	5	0
90318|NM_000249.4(MLH1):c.677G>A (p.Arg226Gln)	chr3 : 37012099	MLH1	+	G>A	missense variant	Pathogenic	Lynch syndrome|Hereditary cancer-predisposing syndrome|not provided|Lynch syndrome II|Hereditary nonpolyposis colorectal neoplasms|Lynch syndrome I|Lynch-like syndrome	14	Sep 05,2013	NA	yes	CTTTGGAAATGCTGTTAGTCGGTATGTCGATAACCTATATA	0	3	0
90339|NM_000249.4(MLH1):c.731G>A (p.Gly244Asp)	chr3 : 37014485	MLH1	+	G>A	missense variant	Pathogenic	Lynch syndrome|Hereditary cancer-predisposing syndrome|Hereditary nonpolyposis colorectal neoplasms|not provided	6	Sep 05,2013	NA	no	CCTAGCCTTCAAAATGAATGGTTACATATCCAATGCAAACT	0	9	0
90356|NM_000249.4(MLH1):c.790+1G>A	chr3 : 37014545	MLH1	+	G>A	splice donor variant	Pathogenic	Lynch syndrome|not provided|Hereditary nonpolyposis colorectal neoplasms|Hereditary cancer-predisposing syndrome|Lynch-like syndrome|Lynch syndrome I|Colonic neoplasm|Muir-Torré syndrome	14	Sep 05,2013	NA	yes	CTTCTTACTCTTCATCAACCGTAAGTTAAAAAGAACCACAT	0	9	1
90381|NM_000249.4(MLH1):c.794G>A (p.Arg265His)	chr3 : 37017509	MLH1	+	G>A	missense variant	Conflicting interpretations of pathogenicity	Hereditary cancer-predisposing syndrome|not specified|Lynch syndrome II|Hereditary nonpolyposis colorectal neoplasms|not provided|Hereditary nonpolyposis colon cancer|Hereditary breast and ovarian cancer syndrome	12	May 17,2021	4.77e-05	yes	TTCTTTTTATTGTTTAGATCGTCTGGTAGAATCAACTTCCT	0	5	1
90415|NM_000249.4(MLH1):c.884G>A (p.Ser295Asn)	chr3 : 37017599	MLH1	+	G>A	missense variant	Pathogenic	Lynch syndrome|Hereditary cancer-predisposing syndrome|Hereditary nonpolyposis colorectal neoplasms	3	Sep 05,2013	NA	yes	ACACCCATTCCTGTACCTCAGGTAATGTAGCACCAAACTCC	0	5	1
90510|NM_000251.3(MSH2):c.1035G>A (p.Trp345Ter)	chr2 : 47416388	MSH2	+	G>A	nonsense	Pathogenic	Lynch syndrome|not provided|Hereditary cancer-predisposing syndrome|Hereditary nonpolyposis colon cancer|Lynch syndrome I	6	Sep 05,2013	NA	no	CAAAGACTTGTTAACCAGTGGATTAAGCAGCCTCTCATGGA	0	7	2
90519|NM_000251.3(MSH2):c.1076+1G>A	chr2 : 47416430	MSH2	+	G>A	splice donor variant	Pathogenic	Lynch syndrome|Hereditary cancer-predisposing syndrome|not provided|Hereditary nonpolyposis colorectal neoplasms|Lynch syndrome I,Turcot syndrome,Muir-Torré syndrome	6	Sep 05,2013	NA	no	AAGAACAGAATAGAGGAGAGGTATGTTATTAGTTTATACTT	0	7	2
90590|NM_000251.2(MSH2):c.1276+1G>A	chr2 : 47429942	MSH2	+	G>A	splice donor variant	Pathogenic	Lynch syndrome|Hereditary cancer-predisposing syndrome|Hereditary nonpolyposis colorectal neoplasms|not provided|Lynch-like syndrome|Carcinoma of colon	8	Sep 05,2013	NA	no	GGCTCTGGAAAAACATGAAGGTAACAAGTGATTTTGTTTTT	0	11	0
90641|NM_000251.3(MSH2):c.1386+1G>A	chr2 : 47445658	MSH2	+	G>A	splice donor variant	Likely pathogenic	Lynch syndrome|Hereditary cancer-predisposing syndrome|Hereditary nonpolyposis colorectal neoplasms|Hereditary nonpolyposis colon cancer	5	Jun 21,2019	NA	no	CAACTTTAGATATGGATCAGGTATGCAATATACTTTTTAAT	0	7	0
90727|NM_000251.3(MSH2):c.1662-1G>A	chr2 : 47470964	MSH2	+	G>A	splice acceptor variant	Pathogenic	Mismatch repair cancer syndrome 2|Lynch syndrome|Hereditary cancer-predisposing syndrome|Hereditary nonpolyposis colorectal neoplasms|Lynch-like syndrome	6	Sep 05,2013	NA	yes	AACTGTTATTTCGATTTGCAGCAAATTGACTTCTTTAAATG	0	6	0
90766|NM_000251.3(MSH2):c.1759+1G>A	chr2 : 47471063	MSH2	+	G>A	splice donor variant	Likely pathogenic	Lynch syndrome|Hereditary cancer-predisposing syndrome|Hereditary nonpolyposis colorectal neoplasms|Hereditary nonpolyposis colon cancer|not provided	6	Jun 21,2019	NA	no	AATTGTCAATATTTCTTCAGGTAAACTTAATAGAACTAATA	0	7	1
90773|NM_000251.3(MSH2):c.1760-1G>A	chr2 : 47475024	MSH2	+	G>A	splice acceptor variant	Likely pathogenic	Lynch syndrome|not provided|Hereditary cancer-predisposing syndrome|Hereditary nonpolyposis colorectal neoplasms	8	Jun 21,2019	NA	yes	TCTGTTTTTATTTTTATACAGGCTATGTAGAACCAATGCAG	0	6	1
90835|NM_000251.3(MSH2):c.2005+1G>A	chr2 : 47475271	MSH2	+	G>A	splice donor variant	Likely pathogenic	Lynch syndrome|not provided|Hereditary cancer-predisposing syndrome|Hereditary nonpolyposis colorectal neoplasms	4	Jun 21,2019	NA	no	GATGTTCCACATCATTACTGGTAAAAAACCTGGTTTTTGGG	0	9	1
90868|NM_000251.3(MSH2):c.2047G>A (p.Gly683Arg)	chr2 : 47476408	MSH2	+	G>A	missense variant	Pathogenic	Lynch syndrome|Hereditary cancer-predisposing syndrome|not specified|Hereditary nonpolyposis colorectal neoplasms|Hereditary nonpolyposis colon cancer|not provided	6	Sep 05,2013	NA	yes	CAACATATATTCGACAAACTGGGGTGATAGTACTCATGGCC	0	6	1
90892|NM_000251.2(MSH2):c.212-1G>A	chr2 : 47408400	MSH2	+	G>A	splice acceptor variant	Pathogenic	Lynch syndrome|not provided|Hereditary cancer-predisposing syndrome|Hereditary nonpolyposis colorectal neoplasms|Lynch-like syndrome	7	Sep 05,2013	NA	yes	TGTACTTTTTTTTTTTTTAAGGAGCAAAGAATCTGCAGAGT	0	8	0
90921|NM_000251.3(MSH2):c.2210+1G>A	chr2 : 47476572	MSH2	+	G>A	splice donor variant	Likely pathogenic	Lynch syndrome|Hereditary cancer-predisposing syndrome|Hereditary nonpolyposis colorectal neoplasms	3	Jun 21,2019	NA	no	GAAACTGCTTCTATCCTCAGGTAAGTGCATCTCCTAGTCCC	0	5	1
90942|NM_000251.3(MSH2):c.2245G>A (p.Glu749Lys)	chr2 : 47478306	MSH2	+	G>A	missense variant	Likely pathogenic	Lynch syndrome|Hereditary cancer-predisposing syndrome|Hereditary nonpolyposis colorectal neoplasms	3	Jun 21,2019	NA	yes	ATTCATTAATAATCATAGATGAATTGGGAAGAGGAACTTCT	0	9	3
90943|NM_000251.3(MSH2):c.2251G>A (p.Gly751Arg)	chr2 : 47478312	MSH2	+	G>A	missense variant	Pathogenic	Lynch syndrome|Hereditary cancer-predisposing syndrome	2	Sep 05,2013	NA	no	TAATAATCATAGATGAATTGGGAAGAGGAACTTCTACCTAC	0	9	4
90948|NM_000251.3(MSH2):c.2291G>A (p.Trp764Ter)	chr2 : 47478352	MSH2	+	G>A	nonsense	Pathogenic	Lynch syndrome|Hereditary cancer-predisposing syndrome|Hereditary nonpolyposis colorectal neoplasms	3	Sep 05,2013	NA	yes	CGATGGATTTGGGTTAGCATGGGCTATATCAGAATACATTG	0	5	1
90949|NM_000251.3(MSH2):c.2292G>A (p.Trp764Ter)	chr2 : 47478353	MSH2	+	G>A	nonsense	Pathogenic	Lynch syndrome|Hereditary cancer-predisposing syndrome|Hereditary nonpolyposis colorectal neoplasms	3	Sep 05,2013	NA	no	GATGGATTTGGGTTAGCATGGGCTATATCAGAATACATTGC	0	5	1
90976|NM_000251.3(MSH2):c.2458+1G>A	chr2 : 47478520	MSH2	+	G>A	splice donor variant	Likely pathogenic	Lynch syndrome|not provided|Hereditary cancer-predisposing syndrome|Hereditary nonpolyposis colorectal neoplasms	6	Jun 21,2019	NA	no	GCTTTATCAGGTGAAGAAAGGTATGTACTATTGGAGTACTC	0	8	0
91016|NM_000251.3(MSH2):c.2634+1G>A	chr2 : 47480872	MSH2	+	G>A	splice donor variant	Likely pathogenic	Lynch syndrome|not specified|Hereditary cancer-predisposing syndrome|Hereditary nonpolyposis colorectal neoplasms	5	Jun 21,2019	NA	no	AGTGCTATCTGGAAAGAGAGGTTTGTCAGTTTGTTTTCATA	0	6	0
91021|NM_000251.3(MSH2):c.2634G>A (p.Glu878=)	chr2 : 47480871	MSH2	+	G>A	synonymous variant	Pathogenic	Lynch syndrome|Hereditary cancer-predisposing syndrome|not provided|Hereditary nonpolyposis colorectal neoplasms|Hereditary nonpolyposis colon cancer	5	Sep 05,2013	NA	yes	AAGTGCTATCTGGAAAGAGAGGTTTGTCAGTTTGTTTTCAT	0	6	0
91075|NM_000251.3(MSH2):c.367-1G>A	chr2 : 47410093	MSH2	+	G>A	splice acceptor variant	Likely pathogenic	Lynch syndrome|Hereditary cancer-predisposing syndrome|Hereditary nonpolyposis colorectal neoplasms	3	Jun 21,2019	NA	yes	TAAAATTTTATTTTTACTTAGGCTTCTCCTGGCAATCTCTC	0	2	0
91105|NM_000251.3(MSH2):c.484G>A (p.Gly162Arg)	chr2 : 47410211	MSH2	+	G>A	missense variant	Pathogenic	Lynch syndrome|Hereditary cancer-predisposing syndrome|Hereditary nonpolyposis colorectal neoplasms|Lynch syndrome I|not provided|Hereditary nonpolyposis colon cancer	7	Sep 05,2013	NA	yes	TTGATGGCCAGAGACAGGTTGGAGTTGGGTATGTGGATTCC	0	5	0
91109|NM_000251.3(MSH2):c.490G>A	chr2 : 47410217	MSH2	+	G>A	missense variant	Pathogenic	Lynch syndrome|Hereditary cancer-predisposing syndrome|Lynch-like syndrome|Hereditary nonpolyposis colorectal neoplasms|Hereditary nonpolyposis colon cancer	5	Sep 05,2013	NA	yes	GCCAGAGACAGGTTGGAGTTGGGTATGTGGATTCCATACAG	0	3	1
91155|NM_000251.3(MSH2):c.645+1G>A	chr2 : 47410373	MSH2	+	G>A	splice donor variant	Pathogenic	Lynch syndrome|Hereditary cancer-predisposing syndrome|not provided	4	Sep 05,2013	NA	no	ACATGGGGAAACTGAGACAGGTAAGCAAATTGAGTCTAGTG	0	9	0
91205|NM_000251.3(MSH2):c.792+1G>A	chr2 : 47412561	MSH2	+	G>A	splice donor variant	Pathogenic	Lynch syndrome|Hereditary cancer-predisposing syndrome|Hereditary nonpolyposis colorectal neoplasms|not provided	5	Sep 05,2013	NA	no	TGCCAGAAATGGAGAATCAGGTACATGGATTATAAATGTGA	0	7	0
91273|NM_000251.3(MSH2):c.998G>A (p.Cys333Tyr)	chr2 : 47416351	MSH2	+	G>A	missense variant	Pathogenic	Lynch syndrome I|not provided|Hereditary cancer-predisposing syndrome|Lynch syndrome|Hereditary nonpolyposis colorectal neoplasms|Lynch syndrome I,Turcot syndrome	10	Nov 03,2016	NA	yes	GGCTGCCTTGCTGAATAAGTGTAAAACCCCTCAAGGACAAA	0	8	2
91301|NM_000535.7(PMS2):c.137G>A (p.Ser46Asn)	chr7 : 6005918	PMS2	-	G>A	missense variant	Pathogenic/Likely pathogenic	Endometrial carcinoma|Hereditary nonpolyposis colorectal neoplasms|not provided|Hereditary cancer-predisposing syndrome	5	Oct 19,2020	8.14e-06	yes	AAAGGAGTTAGTAGAAAACAGTCTGGATGCTGGTGCCACTA	10	7	0
91328|NM_000535.7(PMS2):c.2113G>A (p.Glu705Lys)	chr7 : 5982885	PMS2	-	G>A	missense variant	Pathogenic/Likely pathogenic	Lynch syndrome|not provided|Lynch syndrome I|Hereditary cancer-predisposing syndrome|Hereditary nonpolyposis colorectal neoplasms|Hereditary nonpolyposis colorectal cancer type 4	8	Nov 03,2021	3.98e-05	yes	TGGACCAGCATGCCACGGACGAGAAGTATAACTTCGAGATG	1	8	0
91329|NM_000535.7(PMS2):c.2174+1G>A	chr7 : 5982823	PMS2	-	G>A	splice donor variant	Pathogenic	Lynch syndrome|not provided|Hereditary cancer-predisposing syndrome|Hereditary nonpolyposis colorectal cancer type 4|Hereditary nonpolyposis colorectal neoplasms	11	Mar 14,2014	1.64e-05	yes	CAGGGGCAGAGGCTCATAGCGTGAGTGTGTTTAGTGTTCAT	1	3	0
91334|NM_000535.7(PMS2):c.2249G>A (p.Gly750Asp)	chr7 : 5978622	PMS2	-	G>A	missense variant	Conflicting interpretations of pathogenicity	Endometrial carcinoma|Hereditary cancer-predisposing syndrome|not provided|Hereditary nonpolyposis colorectal neoplasms|Hereditary nonpolyposis colorectal cancer type 4	6	Oct 23,2020	4e-06	no	GGAAATATTTAGAAAGAATGGCTTTGATTTTGTTATCGATG	1	7	0
918260|NM_000051.4(ATM):c.8851-1G>A	chr11 : 108365081	ATM	+	G>A	splice acceptor variant	Likely pathogenic	Hereditary cancer-predisposing syndrome	1	May 13,2019	NA	yes	ACATATGTTCTCTCTGTTTAGGTCCTTCTATATGATCCACT	0	2	0
919743|NM_000051.4(ATM):c.2251-1G>A	chr11 : 108257480	ATM	+	G>A	splice acceptor variant	Likely pathogenic	Hereditary cancer-predisposing syndrome	1	Jan 27,2020	NA	yes	TTTTCCTTCTATTCACAATAGTCTCTAATGCAATGTGCAGG	NA	7	0
92340|NM_000038.6(APC):c.1659G>A (p.Trp553Ter)	chr5 : 112828888	APC	+	G>A	nonsense	Pathogenic	not provided|Hereditary cancer-predisposing syndrome|Familial adenomatous polyposis 1	3	Feb 06,2020	NA	no	GTTTTGAGGAATTTGTCTTGGCGAGCAGATGTAAATAGTAA	0	4	2
924485|NM_002485.5(NBN):c.584+1G>A	chr8 : 89978219	NBN	-	G>A	splice donor variant	Likely pathogenic	Hereditary cancer-predisposing syndrome	1	Jun 10,2020	NA	no	CAGCCTCCACAAATTGAAAGGTATATTATGTATTTTAAATA	0	9	0
924495|NM_000455.5(STK11):c.464+1G>A	chr19 : 1219414	STK11	+	G>A	splice donor variant	Likely pathogenic	Hereditary cancer-predisposing syndrome|Peutz-Jeghers syndrome	2	Sep 09,2020	NA	no	CCAGTGTGCCAGGCCCACGGGTGCGTGCGCGGGGCAGGGGC	0	2	2
92453|NM_000143.4(FH):c.1301G>A (p.Cys434Tyr)	chr1 : 241500526	FH	-	G>A	missense variant	Conflicting interpretations of pathogenicity	not provided|Fumarase deficiency|Hereditary cancer-predisposing syndrome	4	Sep 11,2020	NA	yes	AGTTTCCTTTACAGAAAACTGCGTGGTGGGAATCCAGGCCA	1	7	0
924601|NM_000535.7(PMS2):c.24-1G>A	chr7 : 6006032	PMS2	-	G>A	splice acceptor variant	Likely pathogenic	Hereditary cancer-predisposing syndrome	1	Feb 27,2020	NA	yes	TCTTGTAACTGATTTCTCTAGTACAGAACCTGCTAAGGCCA	9	6	0
926930|NM_000249.4(MLH1):c.207+5G>A	chr3 : 36996714	MLH1	+	G>A	intron variant	Likely pathogenic	Hereditary cancer-predisposing syndrome	1	Dec 02,2020	NA	yes	TGGCACCGGGATCAGGGTAAGTAAAACCTCAAAGTAGCAGG	0	9	1
92822|NM_000314.8(PTEN):c.395G>A (p.Gly132Asp)	chr10 : 87933154	PTEN	+	G>A	missense variant	Likely pathogenic	not provided|PTEN hamartoma tumor syndrome|Hereditary cancer-predisposing syndrome	6	Apr 06,2018	NA	no	AGCTGGAAAGGGACGAACTGGTGTAATGATATGTGCATATT	0	7	3
96254|NM_001370259.2(MEN1):c.912+1G>A	chr11 : 64807010	MEN1	-	G>A	splice donor variant	Pathogenic	not provided|Hereditary cancer-predisposing syndrome|Multiple endocrine neoplasia,type 1	4	Aug 01,2020	NA	no	CACTCACCCTCTACCACAAGGTGGGGGCATCTAAGGAGGGT	0	5	0
